# Supplementary material for: The legume-specific transcription factor E1 controls leaf morphology in soybean
Source: BMC Plant Biol. 2021 Nov 13;21:531. doi: 10.1186/s12870-021-03301-1 (PMC8590347; doi:10.1186/s12870-021-03301-1)
Supplement: Supplementary file 3 — Additional file 3: Data S1. List of genes with significant expression changes. (XLS 6546 kb) [file 12870_2021_3301_MOESM3_ESM.xls]

## Sheet: Data1
Data S1. List of genes with significant expression changes
Gene ID	DN50_FPKM	DN50_FPKM	E1-OE_FPKM	E1-OE_FPKM	FDR	log2FC	regulated	GO_annotation	Swiss_Prot_annotation		NR_annotation
Glyma.04G223000.Wm82.a2.v1	1.80556	0.916682	0	0.033019	3.67e-07	-4.34884	down	Molecular Function: phosphorelay response regulator activity (GO:0000156);; Biological Process: phosphorelay signal transduction system (GO:0000160);; Molecular Function: DNA binding (GO:0003677);; Molecular Function: protein serine/threonine kinase activity (GO:0004674);; Molecular Function: protein binding (GO:0005515);; Cellular Component: nucleus (GO:0005634);; Cellular Component: mitochondri…	Two-component response regulator ARR17 OS=Arabidopsis thaliana GN=ARR17 PE=2 SV=1		uncharacterized protein LOC100499827 [Glycine max]
Glyma.04G087100.Wm82.a2.v1	8.56776	6.33323	1.39263	1.75108	3.19e-08	-1.95456	down	Biological Process: microtubule cytoskeleton organization (GO:0000226);; Biological Process: mitotic cell cycle (GO:0000278);; Cellular Component: chromosome, centromeric region (GO:0000775);; Biological Process: cytokinesis by cell plate formation (GO:0000911);; Molecular Function: calcium-dependent protein kinase C activity (GO:0004698);; Molecular Function: protein binding (GO:0005515);; Molec…	Serine/threonine-protein kinase Aurora-1 OS=Arabidopsis thaliana GN=AUR1 PE=1 SV=1		PREDICTED: serine/threonine-protein kinase Aurora-1 isoform X2 [Glycine max]
Glyma.05G215800.Wm82.a2.v1	12.1958	14.6984	4.46608	6.00616	0.00131542	-1.09943	down	Biological Process: photosystem II assembly (GO:0010207);; Cellular Component: membrane (GO:0016020);;	--		PREDICTED: uncharacterized protein LOC100816295 isoform X1 [Glycine max]
Glyma.01G015100.Wm82.a2.v1	51.5648	53.0857	90.2231	94.5778	6.45e-10	1.05251	up	Molecular Function: structural molecule activity (GO:0005198);; Molecular Function: protein binding (GO:0005515);; Cellular Component: nucleus (GO:0005634);; Biological Process: response to cold (GO:0009409);; Cellular Component: chloroplast thylakoid membrane (GO:0009535);; Biological Process: response to abscisic acid (GO:0009737);; Biological Process: photoinhibition (GO:0010205);; Cellular Co…	Plastoglobulin-1, chloroplastic OS=Pisum sativum GN=PG1 PE=1 SV=1		PREDICTED: plastoglobulin-1, chloroplastic [Glycine max]
Glyma.09G118900.Wm82.a2.v1	0	0	0.838414	0.957135	2.97e-11	5.76425	up	--	Cationic amino acid transporter 1 OS=Arabidopsis thaliana GN=CAT1 PE=1 SV=1		PREDICTED: cationic amino acid transporter 1-like isoform X1 [Glycine max]
Glyma.14G223400.Wm82.a2.v1	7.72158	5.38927	46.7942	29.0753	1.32e-17	2.67301	up	Cellular Component: cytoplasm (GO:0005737);; Biological Process: cell adhesion (GO:0007155);; Biological Process: proximal/distal pattern formation (GO:0009954);; Biological Process: floral organ abscission (GO:0010227);; Biological Process: flower morphogenesis (GO:0048439);;	BTB/POZ domain-containing protein At2g30600 OS=Arabidopsis thaliana GN=At2g30600/At2g30610 PE=2 SV=1		PREDICTED: BTB/POZ domain-containing protein At2g30600 isoform X1 [Glycine max]
Glyma.13G053800.Wm82.a2.v1	1.98103	1.65836	5.42562	5.20193	1.18e-10	1.73422	up	Molecular Function: protein serine/threonine kinase activity (GO:0004674);; Molecular Function: ATP binding (GO:0005524);; Biological Process: protein phosphorylation (GO:0006468);;	Receptor-like protein kinase FERONIA OS=Arabidopsis thaliana GN=FER PE=1 SV=1		PREDICTED: receptor-like protein kinase FERONIA isoform X2 [Glycine max]
Glyma.18G078100.Wm82.a2.v1	6.38928	5.36208	1.78014	2.01816	0.00118917	-1.34175	down	--	--		hypothetical protein GLYMA_18G078100 [Glycine max]
Glyma.18G064300.Wm82.a2.v1	32.0754	17.9994	1.48949	2.05647	6.81e-17	-3.41577	down	--	Histone H4 OS=Glycine max PE=3 SV=1		Histone H4 [Aegilops tauschii]
Glyma.13G370600.Wm82.a2.v1	3.90897	3.21477	0.107305	0.142317	0.00590554	-2.82011	down	--	--		PREDICTED: uncharacterized protein LOC100305567 [Glycine max]
Glyma.12G074500.Wm82.a2.v1	46.9788	24.1347	5.47596	5.55904	8.75e-10	-2.36567	down	Cellular Component: nucleosome (GO:0000786);; Molecular Function: DNA binding (GO:0003677);; Cellular Component: nucleolus (GO:0005730);; Cellular Component: vacuolar membrane (GO:0005774);; Cellular Component: cytosol (GO:0005829);; Cellular Component: plasma membrane (GO:0005886);; Biological Process: nucleosome assembly (GO:0006334);; Cellular Component: plasmodesma (GO:0009506);; Cellular Com…	Histone H4 OS=Glycine max PE=3 SV=1		Histone H4 [Aegilops tauschii]
Glyma.02G126800.Wm82.a2.v1	1.90987	2.20873	4.2377	3.67151	0.00280395	1.1233	up	Biological Process: response to molecule of fungal origin (GO:0002238);; Cellular Component: endoplasmic reticulum (GO:0005783);; Cellular Component: endoplasmic reticulum membrane (GO:0005789);; Cellular Component: Golgi apparatus (GO:0005794);; Cellular Component: plasma membrane (GO:0005886);; Cellular Component: integral component of membrane (GO:0016021);; Biological Process: sterol biosynth…	LAG1 longevity assurance homolog 3 OS=Arabidopsis thaliana GN=At1g13580 PE=2 SV=2		LAG1 longevity assurance like 3 [Glycine soja]
Glyma.07G148600.Wm82.a2.v1	2.78299	1.40324	0.406791	0.395027	0.000176953	-2.05693	down	--	--		PREDICTED: cell wall protein RBR3-like [Glycine max]
Glyma.13G104500.Wm82.a2.v1	20.0968	23.62	42.6967	35.0686	2.4e-05	1.03813	up	--	--		PREDICTED: activating signal cointegrator 1 complex subunit 2 homolog [Glycine max]
Glyma.09G033500.Wm82.a2.v1	1.00701	0.48782	3.03126	3.00682	0.00600419	1.96238	up	Cellular Component: mitochondrion (GO:0005739);;	--		hypothetical protein glysoja_029386 [Glycine soja]
Glyma.04G237300.Wm82.a2.v1	6.31651	5.11668	10.6594	9.05615	0.000131326	1.11403	up	--	Spermine synthase OS=Arabidopsis thaliana GN=SPMS PE=1 SV=1		PREDICTED: uncharacterized protein LOC100816988 isoform X1 [Glycine max]
Glyma.04G149600.Wm82.a2.v1	3.57534	2.05298	6.40143	5.88322	0.00141143	1.29568	up	Cellular Component: nucleus (GO:0005634);; Cellular Component: cytosol (GO:0005829);; Biological Process: nucleocytoplasmic transport (GO:0006913);; Molecular Function: histone-arginine N-methyltransferase activity (GO:0008469);; Biological Process: anatomical structure morphogenesis (GO:0009653);; Biological Process: regulation of flower development (GO:0009909);; Biological Process: vegetative …	Protein arginine N-methyltransferase PRMT10 OS=Arabidopsis thaliana GN=PRMT10 PE=1 SV=1		PREDICTED: protein arginine N-methyltransferase PRMT10-like [Glycine max]
Glyma.14G073300.Wm82.a2.v1	0.651287	0.651466	1.55497	2.74129	0.00273538	1.78492	up	Cellular Component: nucleus (GO:0005634);; Biological Process: response to stress (GO:0006950);; Biological Process: embryo development ending in seed dormancy (GO:0009793);; Molecular Function: carbohydrate binding (GO:0030246);;	F-box protein PP2-B10 OS=Arabidopsis thaliana GN=PP2B10 PE=1 SV=1		F-box protein PP2-B10 [Glycine soja]
Glyma.01G183100.Wm82.a2.v1	16.5981	12.7907	3.98852	5.78479	1.55e-05	-1.37507	down	Biological Process: polysaccharide biosynthetic process (GO:0000271);; Molecular Function: copper ion binding (GO:0005507);; Cellular Component: vacuolar membrane (GO:0005774);; Cellular Component: cytosol (GO:0005829);; Molecular Function: L-ascorbate oxidase activity (GO:0008447);; Biological Process: nucleotide biosynthetic process (GO:0009165);; Cellular Component: plant-type cell wall (GO:00…	L-ascorbate oxidase homolog OS=Nicotiana tabacum PE=2 SV=1		PREDICTED: L-ascorbate oxidase homolog [Glycine max]
Glyma.06G016800.Wm82.a2.v1	0.410715	0.632264	3.7846	1.9771	8.92e-05	2.41965	up	Molecular Function: transcription factor activity, sequence-specific DNA binding (GO:0003700);; Molecular Function: protein binding (GO:0005515);; Cellular Component: nucleus (GO:0005634);; Cellular Component: cytoplasm (GO:0005737);; Biological Process: regulation of transcription, DNA-templated (GO:0006355);; Biological Process: positive regulation of cell proliferation (GO:0008284);; Biologica…	WUSCHEL-related homeobox 8 OS=Oryza sativa subsp. japonica GN=WOX8 PE=2 SV=1		WUSCHEL-related homeobox 8 [Glycine soja]
Glyma.10G172600.Wm82.a2.v1	2.98139	2.50268	39.1873	33.2218	6.7e-67	3.90556	up	--	Probable lysophospholipase BODYGUARD 3 OS=Arabidopsis thaliana GN=BDG3 PE=2 SV=1		PREDICTED: uncharacterized protein LOC100811400 [Glycine max]
Glyma.04G105200.Wm82.a2.v1	0.086674	0.089905	2.15692	1.66987	2.96e-17	4.2227	up	Biological Process: transition metal ion transport (GO:0000041);; Cellular Component: plasma membrane (GO:0005886);; Biological Process: oligopeptide transport (GO:0006857);; Molecular Function: secondary active sulfate transmembrane transporter activity (GO:0008271);; Biological Process: sulfate transport (GO:0008272);; Cellular Component: plasmodesma (GO:0009506);; Cellular Component: chloropla…	Sulfate transporter 1.3 OS=Arabidopsis thaliana GN=SULTR1;3 PE=2 SV=1		hypothetical protein GLYMA_04G105200 [Glycine max]
Glyma.04G215500.Wm82.a2.v1	4.45225	5.71729	12.5014	10.8664	4.55e-08	1.36612	up	Molecular Function: nucleic acid binding (GO:0003676);; Molecular Function: protein serine/threonine kinase activity (GO:0004674);; Molecular Function: protein tyrosine kinase activity (GO:0004713);; Molecular Function: binding (GO:0005488);; Molecular Function: ATP binding (GO:0005524);; Biological Process: protein phosphorylation (GO:0006468);; Biological Process: response to stress (GO:0006950…	Serine/threonine-protein kinase ATG1t OS=Arabidopsis thaliana GN=At1g49180 PE=2 SV=1		PREDICTED: serine/threonine-protein kinase ULK3-like isoform X1 [Glycine max]
Glyma.16G121100.Wm82.a2.v1	0.58035	2.51041	0.05162	0.091592	0.00239454	-2.84683	down	--	--		PREDICTED: uncharacterized protein LOC100788736 [Glycine max]
Glyma.11G148700.Wm82.a2.v1	0	0	0.669914	0.159339	0.00130075	3.47017	up	Cellular Component: cell wall (GO:0005618);; Biological Process: cell growth (GO:0016049);; Cellular Component: anchored component of membrane (GO:0031225);; Cellular Component: intracellular membrane-bounded organelle (GO:0043231);; Cellular Component: cytoplasmic part (GO:0044444);; Cellular Component: plasma membrane part (GO:0044459);; Biological Process: single-organism developmental process…	Fasciclin-like arabinogalactan protein 12 OS=Arabidopsis thaliana GN=FLA12 PE=2 SV=2		PREDICTED: fasciclin-like arabinogalactan protein 12 [Glycine max]
Glyma.18G255400.Wm82.a2.v1	45.6461	49.9151	116.352	102.577	1.18e-12	1.40388	up	Biological Process: sulfate assimilation (GO:0000103);; Biological Process: nuclear division (GO:0000280);; Cellular Component: mitochondrion (GO:0005739);; Cellular Component: cytosol (GO:0005829);; Cellular Component: plasma membrane (GO:0005886);; Biological Process: glycerol ether metabolic process (GO:0006662);; Biological Process: nucleolus organization (GO:0007000);; Molecular Function: el…	Thioredoxin H2 OS=Arabidopsis thaliana GN=TRX2 PE=2 SV=2		PREDICTED: thioredoxin H2 [Glycine max]
Glyma.08G350500.Wm82.a2.v1	0	0	0.768965	0.313882	0.000632747	3.62543	up	Molecular Function: hydrolase activity, hydrolyzing O-glycosyl compounds (GO:0004553);; Cellular Component: extracellular region (GO:0005576);; Cellular Component: cell wall (GO:0005618);; Cellular Component: Golgi apparatus (GO:0005794);; Biological Process: cellular glucan metabolic process (GO:0006073);; Cellular Component: plant-type cell wall (GO:0009505);; Cellular Component: plasmodesma (G…	Putative xyloglucan endotransglucosylase/hydrolase protein 1 OS=Arabidopsis thaliana GN=XTH1 PE=3 SV=2		hypothetical protein GLYMA_08G350500 [Glycine max]
Glyma.03G247100.Wm82.a2.v1	8.20984	7.43555	77.3562	55.9552	3.88e-40	3.22254	up	Molecular Function: transcription factor activity, sequence-specific DNA binding (GO:0003700);; Cellular Component: nucleus (GO:0005634);; Biological Process: regulation of transcription, DNA-templated (GO:0006355);; Biological Process: response to water deprivation (GO:0009414);; Biological Process: photomorphogenesis (GO:0009640);; Biological Process: response to salt stress (GO:0009651);; Biol…	Light-inducible protein CPRF2 OS=Petroselinum crispum GN=CPRF2 PE=2 SV=2		bZIP transcription factor bZIP105 [Glycine max]
Glyma.12G070600.Wm82.a2.v1	0.688761	0.613898	3.47067	4.28995	7.87e-16	2.66442	up	Biological Process: MAPK cascade (GO:0000165);; Molecular Function: calmodulin binding (GO:0005516);; Cellular Component: Golgi apparatus (GO:0005794);; Cellular Component: plasma membrane (GO:0005886);; Biological Process: protein targeting to membrane (GO:0006612);; Cellular Component: plasmodesma (GO:0009506);; Biological Process: detection of biotic stimulus (GO:0009595);; Biological Process:…	MLO-like protein 6 OS=Arabidopsis thaliana GN=MLO6 PE=2 SV=2		PREDICTED: MLO-like protein 6 [Glycine max]
Glyma.17G015900.Wm82.a2.v1	0.567186	0.278818	2.96889	3.32249	5.35e-08	2.89007	up	--	--		PREDICTED: uncharacterized protein LOC100800379 [Glycine max]
Glyma.05G243200.Wm82.a2.v1	31.7852	37.5018	75.8721	77.0964	1.57e-12	1.35084	up	Molecular Function: mannose-6-phosphate isomerase activity (GO:0004476);; Cellular Component: cytosol (GO:0005829);; Cellular Component: plasma membrane (GO:0005886);; Biological Process: carbohydrate metabolic process (GO:0005975);; Biological Process: rRNA processing (GO:0006364);; Biological Process: response to light stimulus (GO:0009416);; Cellular Component: chloroplast (GO:0009507);; Biolo…	Protein PLASTID MOVEMENT IMPAIRED 1 OS=Arabidopsis thaliana GN=PMI1 PE=1 SV=1		PREDICTED: uncharacterized protein LOC100785837 [Glycine max]
Glyma.20G184800.Wm82.a2.v1	3.58655	1.68896	148.891	138.154	6.8e-70	5.80471	up	--	--		hypothetical protein glysoja_000555 [Glycine soja]
Glyma.15G268800.Wm82.a2.v1	6.6323	6.8384	12.4268	13.9932	1.47e-10	1.18197	up	Cellular Component: 1,3-beta-D-glucan synthase complex (GO:0000148);; Biological Process: microtubule cytoskeleton organization (GO:0000226);; Biological Process: cytokinesis by cell plate formation (GO:0000911);; Molecular Function: 1,3-beta-D-glucan synthase activity (GO:0003843);; Cellular Component: Golgi apparatus (GO:0005794);; Biological Process: (1->3)-beta-D-glucan biosynthetic process (…	Callose synthase 2 OS=Arabidopsis thaliana GN=CALS2 PE=2 SV=3		PREDICTED: callose synthase 2-like isoform X1 [Glycine max]
Glyma.18G269200.Wm82.a2.v1	3.70634	4.90681	1.35723	1.36123	0.000131297	-1.39726	down	Molecular Function: protein binding (GO:0005515);; Cellular Component: cytoplasm (GO:0005737);; Cellular Component: plasma membrane (GO:0005886);; Biological Process: metabolic process (GO:0008152);; Biological Process: systemic acquired resistance (GO:0009627);; Biological Process: chlorophyll catabolic process (GO:0015996);; Biological Process: indoleacetic acid conjugate metabolic process (GO:…	Putative methylesterase 11, chloroplastic OS=Arabidopsis thaliana GN=MES11 PE=2 SV=1		PREDICTED: putative methylesterase 11, chloroplastic isoform X2 [Glycine max]
Glyma.09G282900.Wm82.a2.v1	23.5054	33.8789	6.53233	9.43482	7.07e-07	-1.56983	down	--	Abscisic acid 8&apos;-hydroxylase 2 OS=Arabidopsis thaliana GN=CYP707A2 PE=2 SV=1		Abscisic acid 8&apos;-hydroxylase 2 [Glycine soja]
Glyma.11G091400.Wm82.a2.v1	8.16458	4.53216	45.1543	57.0123	5.26e-21	3.13644	up	Cellular Component: chromatin (GO:0000785);; Molecular Function: protein binding (GO:0005515);; Cellular Component: nucleus (GO:0005634);; Cellular Component: plasma membrane (GO:0005886);; Biological Process: DNA metabolic process (GO:0006259);; Biological Process: regulation of transcription, DNA-templated (GO:0006355);; Cellular Component: plasmodesma (GO:0009506);; Cellular Component: chlorop…	Heavy metal-associated isoprenylated plant protein 26 OS=Arabidopsis thaliana GN=HIPP26 PE=1 SV=1		PREDICTED: heavy metal-associated isoprenylated plant protein 26 [Glycine max]
Glyma.10G099400.Wm82.a2.v1	0.626919	0.070395	3.19815	2.34158	0.000921055	2.66093	up	Molecular Function: binding (GO:0005488);; Cellular Component: vacuole (GO:0005773);; Cellular Component: plasma membrane (GO:0005886);; Cellular Component: plasmodesma (GO:0009506);;	Remorin 4.1 OS=Oryza sativa subsp. japonica GN=REM4.1 PE=1 SV=1		PREDICTED: remorin-like [Glycine max]
Glyma.15G112500.Wm82.a2.v1	40.9038	62.9828	300.657	272.325	1.59e-22	2.63142	up	Molecular Function: structural molecule activity (GO:0005198);; Molecular Function: protein binding (GO:0005515);; Cellular Component: nucleus (GO:0005634);; Biological Process: response to stress (GO:0006950);; Biological Process: response to cold (GO:0009409);; Cellular Component: chloroplast thylakoid membrane (GO:0009535);; Cellular Component: chloroplast stroma (GO:0009570);; Biological Proc…	Plastid-lipid-associated protein, chloroplastic OS=Citrus unshiu GN=PAP PE=2 SV=1		PREDICTED: plastid-lipid-associated protein, chloroplastic [Glycine max]
Glyma.12G230800.Wm82.a2.v1	4.15935	4.9054	2.15384	1.5687	0.00466443	-1.09554	down	--	IRK-interacting protein OS=Arabidopsis thaliana GN=IRKI PE=1 SV=1		PREDICTED: IRK-interacting protein [Glycine max]
Glyma.12G047000.Wm82.a2.v1	1.66084	2.50697	4.25856	3.20855	0.00997598	1.14962	up	--	CASP-like protein 5C1 OS=Oryza sativa subsp. japonica GN=Os03g0767900 PE=2 SV=1		PREDICTED: uncharacterized protein LOC100791311 isoform X2 [Glycine max]
Glyma.14G066800.Wm82.a2.v1	2.61494	2.75299	7.62408	4.8877	0.000235569	1.39409	up	Molecular Function: AT DNA binding (GO:0003680);; Molecular Function: double-stranded DNA binding (GO:0003690);; Cellular Component: nucleus (GO:0005634);; Biological Process: chromatin organization (GO:0006325);; Biological Process: photomorphogenesis (GO:0009640);; Biological Process: leaf senescence (GO:0010150);;	AT-hook motif nuclear-localized protein 20 OS=Arabidopsis thaliana GN=AHL20 PE=2 SV=1		PREDICTED: AT-hook motif nuclear-localized protein 15-like [Glycine max]
Glyma.19G161300.Wm82.a2.v1	2.54108	1.0655	0.337269	0.293591	0.00194448	-1.94471	down	--	F-box/LRR-repeat protein 17 OS=Arabidopsis thaliana GN=FBL17 PE=1 SV=1		PREDICTED: F-box/LRR-repeat protein 17-like [Glycine max]
Glyma.13G301700.Wm82.a2.v1	0.051167	0	11.2356	10.4849	9.2e-39	7.73308	up	--	--		uncharacterized protein LOC100500480 [Glycine max]
Glyma.01G238900.Wm82.a2.v1	4.92942	4.98877	0.650351	1.52509	0.00210744	-1.80236	down	Molecular Function: copper ion binding (GO:0005507);; Cellular Component: extracellular region (GO:0005576);; Cellular Component: plasma membrane (GO:0005886);; Molecular Function: electron carrier activity (GO:0009055);; Cellular Component: anchored component of membrane (GO:0031225);; Biological Process: cell wall biogenesis (GO:0042546);; Cellular Component: intracellular membrane-bounded orga…	Mavicyanin OS=Cucurbita pepo PE=1 SV=1		PREDICTED: mavicyanin-like [Glycine max]
Glyma.07G105300.Wm82.a2.v1	0.554896	0.319093	1.30096	1.26895	0.00050068	1.78893	up	--	DEAD-box ATP-dependent RNA helicase 20 OS=Arabidopsis thaliana GN=RH20 PE=2 SV=1		hypothetical protein GLYMA_07G105300, partial [Glycine max]
Glyma.10G124000.Wm82.a2.v1	18.4437	25.8077	0	0.059001	0.00323949	-3.26191	down	--	Ubiquitin carboxyl-terminal hydrolase 13 OS=Arabidopsis thaliana GN=UBP13 PE=2 SV=1		hypothetical protein GLYMA_10G124000 [Glycine max]
Glyma.15G183300.Wm82.a2.v1	1.56806	0.411249	0	0	7.05e-05	-4.0614	down	Molecular Function: ubiquitin-protein transferase activity (GO:0004842);; Biological Process: protein ubiquitination (GO:0016567);;	E3 ubiquitin-protein ligase ATL4 OS=Arabidopsis thaliana GN=ATL4 PE=1 SV=1		hypothetical protein GLYMA_15G183300 [Glycine max]
Glyma.03G037500.Wm82.a2.v1	4.32246	4.2657	1.03692	1.45066	2.18e-05	-1.51816	down	Biological Process: mitotic cell cycle (GO:0000278);; Biological Process: RNA processing (GO:0006396);; Biological Process: photomorphogenesis (GO:0009640);; Biological Process: determination of bilateral symmetry (GO:0009855);; Biological Process: chloroplast relocation (GO:0009902);; Biological Process: polarity specification of adaxial/abaxial axis (GO:0009944);; Biological Process: meristem i…	WEB family protein At2g38370 OS=Arabidopsis thaliana GN=At2g38370 PE=2 SV=1		PREDICTED: WEB family protein At2g38370-like [Glycine max]
Glyma.04G088700.Wm82.a2.v1	2.96112	3.58763	5.34012	6.17323	0.000190633	1.01675	up	Biological Process: activation of MAPKK activity (GO:0000186);; Biological Process: polysaccharide biosynthetic process (GO:0000271);; Biological Process: response to molecule of bacterial origin (GO:0002237);; Biological Process: regionalization (GO:0003002);; Molecular Function: protein kinase activity (GO:0004672);; Molecular Function: MAP kinase kinase kinase activity (GO:0004709);; Molecular…	Receptor-like protein kinase HSL1 OS=Arabidopsis thaliana GN=HSL1 PE=2 SV=1		PREDICTED: receptor-like protein kinase HSL1 [Glycine max]
Glyma.20G133900.Wm82.a2.v1	4.45837	5.13295	0.948945	2.13486	0.00616053	-1.34798	down	Cellular Component: extracellular region (GO:0005576);; Cellular Component: cell wall (GO:0005618);; Cellular Component: vacuolar membrane (GO:0005774);; Biological Process: carbohydrate metabolic process (GO:0005975);; Molecular Function: beta-glucosidase activity (GO:0008422);; Molecular Function: xylan 1,4-beta-xylosidase activity (GO:0009044);; Cellular Component: plant-type cell wall (GO:000…	Probable beta-D-xylosidase 5 OS=Arabidopsis thaliana GN=BXL5 PE=2 SV=2		PREDICTED: probable beta-D-xylosidase 5 isoform X1 [Glycine max]
Glyma.17G251800.Wm82.a2.v1	0.379723	0.082989	15.6768	13.2941	2.06e-32	5.63123	up	--	--		PREDICTED: uncharacterized protein LOC100798264 [Glycine max]
Glyma.08G313400.Wm82.a2.v1	1.74989	1.79023	4.51339	4.30939	7.04e-11	1.55362	up	--	DNA polymerase I A, chloroplastic/mitochondrial OS=Arabidopsis thaliana GN=POLIA PE=2 SV=1		hypothetical protein GLYMA_08G313400 [Glycine max]
Glyma.05G110200.Wm82.a2.v1	297.159	241.753	93.3545	127.296	2.85e-05	-1.0508	down	Biological Process: microtubule cytoskeleton organization (GO:0000226);; Biological Process: cell morphogenesis (GO:0000902);; Molecular Function: GTPase activity (GO:0003924);; Molecular Function: structural constituent of cytoskeleton (GO:0005200);; Molecular Function: protein binding (GO:0005515);; Molecular Function: GTP binding (GO:0005525);; Cellular Component: cell wall (GO:0005618);; Cell…	Tubulin alpha-3 chain OS=Hordeum vulgare GN=TUBA3 PE=2 SV=1		PREDICTED: tubulin alpha-3 chain [Glycine max]
Glyma.08G318400.Wm82.a2.v1	6.77511	6.75073	19.0445	14.8124	4.53e-09	1.52057	up	Cellular Component: extracellular region (GO:0005576);; Biological Process: lipid metabolic process (GO:0006629);; Cellular Component: chloroplast (GO:0009507);; Biological Process: response to salt stress (GO:0009651);; Biological Process: response to organic substance (GO:0010033);; Biological Process: response to inorganic substance (GO:0010035);; Biological Process: proline transport (GO:0015…	GDSL esterase/lipase At5g55050 OS=Arabidopsis thaliana GN=At5g55050 PE=2 SV=1		PREDICTED: GDSL esterase/lipase At5g55050 [Glycine max]
Glyma.20G077000.Wm82.a2.v1	11.7168	8.35028	18.885	16.3064	0.000384276	1.01784	up	Molecular Function: acetyl-CoA C-acetyltransferase activity (GO:0003985);; Molecular Function: acetyl-CoA C-acyltransferase activity (GO:0003988);; Cellular Component: nucleolus (GO:0005730);; Cellular Component: mitochondrion (GO:0005739);; Cellular Component: vacuolar membrane (GO:0005774);; Cellular Component: peroxisome (GO:0005777);; Cellular Component: cytosol (GO:0005829);; Cellular Compon…	3-ketoacyl-CoA thiolase 2, peroxisomal OS=Arabidopsis thaliana GN=PED1 PE=1 SV=2		PREDICTED: 3-ketoacyl-CoA thiolase 2, peroxisomal-like isoform X1 [Glycine max]
Glyma.13G202100.Wm82.a2.v1	2.83258	1.83748	0.188599	0.170953	1.97e-15	-3.29813	down	Cellular Component: condensin complex (GO:0000796);; Biological Process: cytokinesis by cell plate formation (GO:0000911);; Molecular Function: transporter activity (GO:0005215);; Molecular Function: binding (GO:0005488);; Molecular Function: ATP binding (GO:0005524);; Cellular Component: nucleus (GO:0005634);; Biological Process: DNA metabolic process (GO:0006259);; Biological Process: DNA repli…	Structural maintenance of chromosomes protein 2-1 OS=Arabidopsis thaliana GN=SMC2-1 PE=2 SV=2		PREDICTED: structural maintenance of chromosomes protein 2-1-like [Glycine max]
Glyma.01G192600.Wm82.a2.v1	2.32545	1.38601	11.6092	7.70942	3.6e-11	2.50807	up	Biological Process: response to hypoxia (GO:0001666);; Biological Process: regionalization (GO:0003002);; Cellular Component: nucleus (GO:0005634);; Biological Process: regulation of transcription, DNA-templated (GO:0006355);; Biological Process: gibberellin biosynthetic process (GO:0009686);; Biological Process: gibberellic acid mediated signaling pathway (GO:0009740);; Biological Process: syste…	LOB domain-containing protein 38 OS=Arabidopsis thaliana GN=LBD38 PE=2 SV=1		PREDICTED: LOB domain-containing protein 38-like [Glycine max]
Glyma.10G223200.Wm82.a2.v1	0	0	0.320211	0.641734	9.28e-06	4.38364	up	Biological Process: respiratory burst involved in defense response (GO:0002679);; Molecular Function: DNA binding (GO:0003677);; Molecular Function: transcription factor activity, sequence-specific DNA binding (GO:0003700);; Molecular Function: protein binding (GO:0005515);; Cellular Component: nucleolus (GO:0005730);; Cellular Component: plasma membrane (GO:0005886);; Biological Process: protein…	Ethylene-responsive transcription factor ERF110 OS=Arabidopsis thaliana GN=ERF110 PE=2 SV=2		PREDICTED: ethylene-responsive transcription factor ERF110-like [Glycine max]
Glyma.14G024000.Wm82.a2.v1	9.9409	12.2054	3.26048	4.32966	4.8e-06	-1.30351	down	Cellular Component: cytoplasm (GO:0005737);; Biological Process: cell adhesion (GO:0007155);; Biological Process: trichome morphogenesis (GO:0010090);; Biological Process: actin nucleation (GO:0045010);; Biological Process: root hair cell differentiation (GO:0048765);; Biological Process: cell wall organization (GO:0071555);;	Protein BRANCHLESS TRICHOME OS=Arabidopsis thaliana GN=BLT PE=1 SV=1		PREDICTED: uncharacterized protein LOC100795388 [Glycine max]
Glyma.11G123300.Wm82.a2.v1	0.138615	0.229534	3.00058	2.52672	5.03e-09	3.5715	up	--	--		hypothetical protein glysoja_031607 [Glycine soja]
Glyma.05G077100.Wm82.a2.v1	2.16741	1.10271	4.90771	2.98264	0.0073189	1.37532	up	--	Chloride channel protein CLC-b OS=Arabidopsis thaliana GN=CLC-B PE=1 SV=1		hypothetical protein GLYMA_05G077100 [Glycine max]
Glyma.16G209500.Wm82.a2.v1	0.133919	0.233655	1.07625	0.56521	0.00399032	2.09493	up	Cellular Component: nucleus (GO:0005634);;	--		PREDICTED: uncharacterized protein LOC100811743 isoform X1 [Glycine max]
Glyma.10G227400.Wm82.a2.v1	0.023218	0.003845	0.299305	0.14118	0.0010743	2.956	up	Cellular Component: plant-type vacuole (GO:0000325);; Molecular Function: binding (GO:0005488);; Molecular Function: ATP binding (GO:0005524);; Cellular Component: vacuolar membrane (GO:0005774);; Cellular Component: Golgi apparatus (GO:0005794);; Biological Process: obsolete ATP catabolic process (GO:0006200);; Biological Process: cellular aromatic compound metabolic process (GO:0006725);; Biolo…	ABC transporter C family member 10 OS=Arabidopsis thaliana GN=ABCC10 PE=2 SV=2		PREDICTED: ABC transporter C family member 10-like isoform X2 [Glycine max]
Glyma.14G069300.Wm82.a2.v1	1.74877	3.17198	6.46371	4.972	0.00713579	1.35897	up	--	--		uncharacterized protein LOC100306285 [Glycine max]
Glyma.12G179100.Wm82.a2.v1	28.7359	17.9428	1.83939	3.02839	1.58e-13	-2.90786	down	Cellular Component: nucleosome (GO:0000786);; Molecular Function: DNA binding (GO:0003677);; Cellular Component: nucleolus (GO:0005730);; Biological Process: nucleosome assembly (GO:0006334);; Cellular Component: chloroplast (GO:0009507);; Molecular Function: protein heterodimerization activity (GO:0046982);;	Histone H2B OS=Gossypium hirsutum GN=HIS2B PE=2 SV=3		PREDICTED: histone H2B [Theobroma cacao]
Glyma.05G075800.Wm82.a2.v1	1.81822	1.77869	0.520588	0.786284	0.00571663	-1.18752	down	--	Probable inactive leucine-rich repeat receptor-like protein kinase At3g03770 OS=Arabidopsis thaliana GN=At3g03770 PE=2 SV=1		PREDICTED: probable inactive leucine-rich repeat receptor-like protein kinase At3g03770 [Glycine max]
Glyma.07G092300.Wm82.a2.v1	12.6011	11.5485	4.91074	4.58642	2.55e-08	-1.15688	down	Biological Process: developmental process involved in reproduction (GO:0003006);; Molecular Function: protein kinase activity (GO:0004672);; Molecular Function: binding (GO:0005488);; Biological Process: protein phosphorylation (GO:0006468);; Cellular Component: plastid (GO:0009536);; Biological Process: anatomical structure morphogenesis (GO:0009653);; Biological Process: plant-type cell wall or…	CRM-domain containing factor CFM3, chloroplastic/mitochondrial OS=Zea mays GN=CFM3 PE=1 SV=1		PREDICTED: chloroplastic group IIA intron splicing facilitator CRS1, chloroplastic-like [Glycine max]
Glyma.08G240400.Wm82.a2.v1	0.234603	1.85693	9.74982	6.54732	0.000312931	2.71546	up	Cellular Component: nuclear ubiquitin ligase complex (GO:0000152);; Biological Process: developmental process involved in reproduction (GO:0003006);; Molecular Function: calmodulin-dependent protein kinase activity (GO:0004683);; Molecular Function: protein binding (GO:0005515);; Molecular Function: ATP binding (GO:0005524);; Biological Process: glucose catabolic process (GO:0006007);; Biological…	SNF1-related protein kinase catalytic subunit alpha KIN10 OS=Arabidopsis thaliana GN=KIN10 PE=1 SV=2		PREDICTED: SNF1-related protein kinase catalytic subunit alpha KIN10-like [Glycine max]
Glyma.14G045200.Wm82.a2.v1	3.06959	2.58582	0.07986	0.366461	9.82e-06	-2.9751	down	Biological Process: cellular protein modification process (GO:0006464);; Biological Process: response to stress (GO:0006950);; Biological Process: response to abiotic stimulus (GO:0009628);; Biological Process: post-embryonic development (GO:0009791);; Molecular Function: kinase activity (GO:0016301);; Biological Process: response to chemical (GO:0042221);; Biological Process: single-organism dev…	Inactive protein RESTRICTED TEV MOVEMENT 2 OS=Arabidopsis thaliana GN=RTM2 PE=3 SV=1		hypothetical protein GLYMA_14G045200 [Glycine max]
Glyma.18G102100.Wm82.a2.v1	43.8572	37.5869	9.81984	13.9904	3.94e-08	-1.52457	down	--	Protein LHCP TRANSLOCATION DEFECT OS=Arabidopsis thaliana GN=LTD PE=1 SV=1		uncharacterized protein LOC100499940 [Glycine max]
Glyma.06G092500.Wm82.a2.v1	4.30234	3.42251	9.03832	11.8143	8.2e-05	1.58454	up	--	--		hypothetical protein glysoja_021850 [Glycine soja]
Glyma.10G178000.Wm82.a2.v1	1.40026	2.09897	4.16761	3.27276	0.00425126	1.24009	up	--	AT-hook motif nuclear-localized protein 6 OS=Arabidopsis thaliana GN=AHL6 PE=2 SV=1		PREDICTED: AT-hook motif nuclear-localized protein 6-like [Glycine max]
Glyma.20G037400.Wm82.a2.v1	10.3825	11.7995	24.9508	19.3011	6.62e-06	1.20842	up	--	--		PREDICTED: uncharacterized protein LOC100785472 [Glycine max]
Glyma.12G114900.Wm82.a2.v1	0.690222	0.428916	33.1148	25.6715	3.32e-82	5.78218	up	--	O-acyltransferase WSD1 OS=Arabidopsis thaliana GN=WSD1 PE=2 SV=1		PREDICTED: O-acyltransferase WSD1 [Glycine max]
Glyma.08G308300.Wm82.a2.v1	2.23354	1.42063	0.073635	0.180733	1.88e-06	-3.11104	down	Molecular Function: triglyceride lipase activity (GO:0004806);; Cellular Component: nucleus (GO:0005634);; Biological Process: lipid metabolic process (GO:0006629);;	GDSL esterase/lipase At4g10955 OS=Arabidopsis thaliana GN=At4g10955 PE=2 SV=1		PREDICTED: GDSL esterase/lipase At4g10955-like [Glycine max]
Glyma.05G163100.Wm82.a2.v1	8.205	8.22743	24.6267	21.4878	2.09e-14	1.68833	up	Molecular Function: cyclic-nucleotide phosphodiesterase activity (GO:0004112);; Cellular Component: cytoplasm (GO:0005737);; Biological Process: tRNA splicing, via endonucleolytic cleavage and ligation (GO:0006388);;	Cyclic phosphodiesterase OS=Arabidopsis thaliana GN=At4g18930 PE=1 SV=1		PREDICTED: cyclic phosphodiesterase-like [Glycine max]
Glyma.06G262000.Wm82.a2.v1	0	0	0.103173	0.107401	0.00686205	3.0257	up	Biological Process: immune system process (GO:0002376);; Molecular Function: protein serine/threonine kinase activity (GO:0004674);; Molecular Function: ATP binding (GO:0005524);; Cellular Component: nucleus (GO:0005634);; Cellular Component: plasma membrane (GO:0005886);; Biological Process: protein phosphorylation (GO:0006468);; Biological Process: defense response (GO:0006952);; Cellular Compo…	G-type lectin S-receptor-like serine/threonine-protein kinase At4g27290 OS=Arabidopsis thaliana GN=At4g27290 PE=3 SV=4		PREDICTED: G-type lectin S-receptor-like serine/threonine-protein kinase At4g27290 [Glycine max]
Glyma.11G243200.Wm82.a2.v1	1.318	1.44215	6.72452	12.4073	1.79e-11	2.86287	up	--	--		uncharacterized protein LOC100779018 [Glycine max]
Glyma.02G056000.Wm82.a2.v1	2.66994	2.15531	0.071353	0.130984	5.32e-05	-3.22916	down	--	--		hypothetical protein GLYMA_02G056000 [Glycine max]
Glyma.01G050100.Wm82.a2.v1	74.1208	64.6537	18.9478	18.5819	6.2e-20	-1.64229	down	Molecular Function: structural constituent of cell wall (GO:0005199);; Cellular Component: extracellular region (GO:0005576);; Cellular Component: cytosol (GO:0005829);; Biological Process: syncytium formation (GO:0006949);; Cellular Component: plant-type cell wall (GO:0009505);; Cellular Component: plasmodesma (GO:0009506);; Cellular Component: chloroplast (GO:0009507);; Biological Process: plan…	Expansin-A1 OS=Arabidopsis thaliana GN=EXPA1 PE=2 SV=1		PREDICTED: expansin-A10-like [Glycine max]
Glyma.18G063300.Wm82.a2.v1	1.20533	0.296602	0	0	3.85e-06	-4.5392	down	--	3-oxo-Delta(4,5)-steroid 5-beta-reductase OS=Digitalis lanata PE=1 SV=1		PREDICTED: 3-oxo-Delta(4,5)-steroid 5-beta-reductase [Glycine max]
Glyma.18G268000.Wm82.a2.v1	0.671207	0.848147	1.71782	1.43022	0.0085634	1.21115	up	Molecular Function: binding (GO:0005488);; Biological Process: defense response (GO:0006952);; Biological Process: immune response (GO:0006955);; Biological Process: signal transduction (GO:0007165);; Biological Process: epidermis development (GO:0008544);; Biological Process: response to hormone (GO:0009725);; Biological Process: post-embryonic animal morphogenesis (GO:0009886);; Biological Proc…	MDIS1-interacting receptor like kinase 2 OS=Arabidopsis thaliana GN=MIK2 PE=1 SV=3		hypothetical protein GLYMA_18G268000, partial [Glycine max]
Glyma.14G005700.Wm82.a2.v1	3.14813	2.86428	19.4885	12.7216	3.46e-15	2.56884	up	Molecular Function: nucleotide binding (GO:0000166);; Cellular Component: nucleus (GO:0005634);; Cellular Component: cytosol (GO:0005829);; Molecular Function: alcohol dehydrogenase (NADP+) activity (GO:0008106);; Biological Process: response to cold (GO:0009409);; Biological Process: response to water deprivation (GO:0009414);; Cellular Component: chloroplast (GO:0009507);; Biological Process: r…	NAD(P)H-dependent 6&apos;-deoxychalcone synthase OS=Glycine max PE=1 SV=1		hypothetical protein GLYMA_14G005700 [Glycine max]
Glyma.19G091400.Wm82.a2.v1	0.00178	0.001034	0.000104	5.35901	0.000764269	3.60732	up	Molecular Function: protein kinase activity (GO:0004672);; Molecular Function: ribonucleoside-diphosphate reductase activity, thioredoxin disulfide as acceptor (GO:0004748);; Cellular Component: plasma membrane (GO:0005886);; Cellular Component: ribonucleoside-diphosphate reductase complex (GO:0005971);; Biological Process: DNA-dependent DNA replication (GO:0006261);; Biological Process: DNA repa…	Ribonucleoside-diphosphate reductase small chain OS=Nicotiana tabacum PE=2 SV=1		PREDICTED: ribonucleoside-diphosphate reductase small chain [Glycine max]
Glyma.05G041200.Wm82.a2.v1	0.081141	0.195936	2.71347	2.09151	4.5e-16	4.05771	up	--	Ferric reduction oxidase 8, mitochondrial OS=Arabidopsis thaliana GN=FRO8 PE=1 SV=1		hypothetical protein GLYMA_05G041200 [Glycine max]
Glyma.14G127700.Wm82.a2.v1	12.5381	11.1756	4.78067	4.68522	0.000415751	-1.07751	down	Molecular Function: structural constituent of ribosome (GO:0003735);; Cellular Component: mitochondrion (GO:0005739);; Biological Process: translation (GO:0006412);; Cellular Component: large ribosomal subunit (GO:0015934);;	--		PREDICTED: 50S ribosomal protein L33-like isoform X1 [Glycine max]
Glyma.15G011500.Wm82.a2.v1	1.8722	1.28398	0.12435	0.303015	0.00014407	-2.36946	down	Molecular Function: ATP:ADP antiporter activity (GO:0005471);; Molecular Function: ATP binding (GO:0005524);; Biological Process: transport (GO:0006810);; Cellular Component: chloroplast envelope (GO:0009941);; Cellular Component: integral component of membrane (GO:0016021);;	ADP,ATP carrier protein 1, chloroplastic OS=Arabidopsis thaliana GN=AATP1 PE=1 SV=2		PREDICTED: ADP,ATP carrier protein 1, chloroplastic-like [Glycine max]
Glyma.11G181200.Wm82.a2.v1	0.388755	0.258418	5.36931	5.91819	2.6e-27	4.12816	up	Biological Process: respiratory burst involved in defense response (GO:0002679);; Molecular Function: catalytic activity (GO:0003824);; Biological Process: response to water deprivation (GO:0009414);; Biological Process: ethylene biosynthetic process (GO:0009693);; Biological Process: abscisic acid-activated signaling pathway (GO:0009738);; Biological Process: ethylene-activated signaling pathway…	F-box protein At2g27310 OS=Arabidopsis thaliana GN=At2g27310 PE=2 SV=1		PREDICTED: probable F-box protein At1g60180 [Glycine max]
Glyma.13G362800.Wm82.a2.v1	19.6108	18.7781	1.79256	4.6267	8.16e-07	-2.24096	down	Cellular Component: plant-type cell wall (GO:0009505);;	--		hypothetical protein GLYMA_13G362800 [Glycine max]
Glyma.16G012600.Wm82.a2.v1	46.6359	44.5305	141.115	146.819	6.71e-34	1.86976	up	Biological Process: response to hypoxia (GO:0001666);; Biological Process: respiratory burst involved in defense response (GO:0002679);; Molecular Function: DNA binding (GO:0003677);; Molecular Function: transcription factor activity, sequence-specific DNA binding (GO:0003700);; Molecular Function: protein binding (GO:0005515);; Cellular Component: nucleus (GO:0005634);; Cellular Component: nucle…	Ethylene-responsive transcription factor RAP2-12 OS=Arabidopsis thaliana GN=RAP2-12 PE=1 SV=1		ethylene responsive protein [Glycine max]
Glyma.11G120200.Wm82.a2.v1	0.187189	0.197132	1.23668	1.13627	1.17e-05	2.57417	up	--	Probable NAD(P)H dehydrogenase (quinone) FQR1-like 2 OS=Arabidopsis thaliana GN=At4g36750 PE=1 SV=1		PREDICTED: probable NAD(P)H dehydrogenase (quinone) FQR1-like 2 [Glycine max]
Glyma.08G009300.Wm82.a2.v1	3.13885	2.67364	0.500983	0.782914	0.000112844	-1.8454	down	Biological Process: mRNA splicing, via spliceosome (GO:0000398);; Molecular Function: transcription factor activity, sequence-specific DNA binding (GO:0003700);; Cellular Component: nucleolus (GO:0005730);; Cellular Component: cytoplasm (GO:0005737);; Biological Process: response to xenobiotic stimulus (GO:0009410);; Biological Process: abscisic acid biosynthetic process (GO:0009688);; Biological…	Protein BASIC PENTACYSTEINE4 OS=Arabidopsis thaliana GN=BPC4 PE=1 SV=1		PREDICTED: protein BASIC PENTACYSTEINE4-like [Glycine max]
Glyma.05G092800.Wm82.a2.v1	4.35933	3.97366	1.35644	1.10849	0.00228214	-1.44657	down	Biological Process: defense response to insect (GO:0002213);; Biological Process: respiratory burst involved in defense response (GO:0002679);; Molecular Function: DNA binding (GO:0003677);; Molecular Function: transcription factor activity, sequence-specific DNA binding (GO:0003700);; Cellular Component: nucleus (GO:0005634);; Biological Process: regulation of transcription, DNA-templated (GO:00…	Ethylene-responsive transcription factor ERF010 OS=Arabidopsis thaliana GN=ERF010 PE=2 SV=1		PREDICTED: ethylene-responsive transcription factor ERF010-like [Glycine max]
Glyma.02G301300.Wm82.a2.v1	15.0175	15.1572	33.8122	29.9949	1.5e-06	1.2817	up	Cellular Component: mitochondrion (GO:0005739);; Cellular Component: endoplasmic reticulum (GO:0005783);; Cellular Component: plasma membrane (GO:0005886);; Cellular Component: integral component of membrane (GO:0016021);; Molecular Function: transferase activity, transferring glycosyl groups (GO:0016757);; Molecular Function: cellulose synthase (UDP-forming) activity (GO:0016760);; Biological Pr…	Cellulose synthase-like protein E2 OS=Oryza sativa subsp. japonica GN=CSLE2 PE=2 SV=1		hypothetical protein GLYMA_02G301300 [Glycine max]
Glyma.02G104600.Wm82.a2.v1	48.0127	30.5171	19.5595	13.09	0.00548304	-1.01091	down	Cellular Component: cytosol (GO:0005829);; Biological Process: metabolic process (GO:0008152);; Biological Process: toxin catabolic process (GO:0009407);; Cellular Component: chloroplast (GO:0009507);; Biological Process: response to ethylene (GO:0009723);; Biological Process: response to UV-B (GO:0010224);; Molecular Function: abscisic acid glucosyltransferase activity (GO:0010294);; Biological …	UDP-glycosyltransferase 73B3 OS=Arabidopsis thaliana GN=UGT73B3 PE=2 SV=1		PREDICTED: UDP-glucosyl transferase 73B2-like [Glycine max]
Glyma.16G102400.Wm82.a2.v1	12.7314	12.5463	1.92233	3.01613	3.18e-13	-2.0736	down	Molecular Function: transporter activity (GO:0005215);; Cellular Component: Golgi apparatus (GO:0005794);; Biological Process: transport (GO:0006810);; Biological Process: vegetative to reproductive phase transition of meristem (GO:0010228);; Biological Process: protein desumoylation (GO:0016926);; Biological Process: hydrogen peroxide biosynthetic process (GO:0050665);;	Phosphatidylinositol/phosphatidylcholine transfer protein SFH13 OS=Arabidopsis thaliana GN=SFH13 PE=2 SV=1		PREDICTED: phosphatidylinositol/phosphatidylcholine transfer protein SFH13-like isoform X2 [Glycine max]
Glyma.16G178800.Wm82.a2.v1	5.75066	3.1701	1.02693	1.07946	1.65e-05	-1.78126	down	Molecular Function: ATP binding (GO:0005524);; Cellular Component: cell wall (GO:0005618);; Cellular Component: nucleolus (GO:0005730);; Cellular Component: mitochondrion (GO:0005739);; Cellular Component: vacuolar membrane (GO:0005774);; Cellular Component: endoplasmic reticulum (GO:0005783);; Cellular Component: Golgi apparatus (GO:0005794);; Cellular Component: cytosol (GO:0005829);; Cellular …	Heat shock protein 90-1 OS=Arabidopsis thaliana GN=HSP90-1 PE=1 SV=3		PREDICTED: heat shock protein 83-like [Glycine max]
Glyma.04G050300.Wm82.a2.v1	0.539701	0.493277	32.3651	16.9783	1.16e-49	5.57266	up	Biological Process: respiratory burst involved in defense response (GO:0002679);; Molecular Function: nucleic acid binding (GO:0003676);; Molecular Function: DNA binding (GO:0003677);; Molecular Function: transcription factor activity, sequence-specific DNA binding (GO:0003700);; Molecular Function: RNA binding (GO:0003723);; Cellular Component: nucleus (GO:0005634);; Cellular Component: cytoplas…	Zinc finger CCCH domain-containing protein 2 OS=Oryza sativa subsp. japonica GN=Os01g0192000 PE=2 SV=1		PREDICTED: zinc finger CCCH domain-containing protein 23-like [Glycine max]
Glyma.20G136100.Wm82.a2.v1	16.1398	23.0583	37.1515	40.4124	3.87e-05	1.17064	up	Cellular Component: chloroplast thylakoid membrane (GO:0009535);;	--		uncharacterized protein LOC100305745 [Glycine max]
Glyma.15G096500.Wm82.a2.v1	0.156582	0.115496	1.36912	0.938683	4.76e-06	2.89948	up	--	--		hypothetical protein GLYMA_15G096500 [Glycine max]
Glyma.04G017800.Wm82.a2.v1	5.41597	3.46987	0.124953	0.504556	6.28e-06	-3.11842	down	--	--		hypothetical protein glysoja_013809 [Glycine soja]
Glyma.03G136000.Wm82.a2.v1	2.29181	1.95172	4.94434	4.6409	1.68e-10	1.41668	up	Biological Process: amino acid transmembrane transport (GO:0003333);; Molecular Function: transporter activity (GO:0005215);; Molecular Function: ATP binding (GO:0005524);; Cellular Component: vacuolar membrane (GO:0005774);; Biological Process: obsolete ATP catabolic process (GO:0006200);; Biological Process: protein N-linked glycosylation (GO:0006487);; Molecular Function: amino acid transmembr…	ABC transporter A family member 1 OS=Arabidopsis thaliana GN=ABCA1 PE=2 SV=2		hypothetical protein GLYMA_03G136000 [Glycine max]
Glyma.14G057100.Wm82.a2.v1	3.53006	4.5703	1.35962	1.86588	0.00413496	-1.06307	down	Biological Process: polysaccharide biosynthetic process (GO:0000271);; Cellular Component: endosome (GO:0005768);; Cellular Component: vacuolar membrane (GO:0005774);; Cellular Component: Golgi apparatus (GO:0005794);; Cellular Component: trans-Golgi network (GO:0005802);; Biological Process: response to stress (GO:0006950);; Biological Process: multicellular organism development (GO:0007275);; M…	Probable methyltransferase PMT23 OS=Arabidopsis thaliana GN=At2g40280 PE=2 SV=2		PREDICTED: probable methyltransferase PMT23 isoform X1 [Glycine max]
Glyma.10G019000.Wm82.a2.v1	22.4073	26.2076	107.489	89.5163	5.35e-25	2.23158	up	Cellular Component: plant-type vacuole (GO:0000325);; Molecular Function: ATP binding (GO:0005524);; Cellular Component: vacuolar membrane (GO:0005774);; Cellular Component: Golgi apparatus (GO:0005794);; Cellular Component: plasma membrane (GO:0005886);; Biological Process: obsolete ATP catabolic process (GO:0006200);; Biological Process: drug transmembrane transport (GO:0006855);; Molecular Fun…	ABC transporter C family member 4 OS=Arabidopsis thaliana GN=ABCC4 PE=2 SV=2		PREDICTED: ABC transporter C family member 4-like [Glycine max]
Glyma.04G190800.Wm82.a2.v1	0.309313	0.032361	20.044	25.0076	1.42e-09	5.26251	up	Biological Process: cell morphogenesis (GO:0000902);; Cellular Component: cytosol (GO:0005829);; Biological Process: cellular protein modification process (GO:0006464);; Biological Process: membrane fusion (GO:0006944);; Molecular Function: peptide-methionine (S)-S-oxide reductase activity (GO:0008113);; Biological Process: response to light stimulus (GO:0009416);; Cellular Component: chloroplast…	Peptide methionine sulfoxide reductase OS=Fragaria ananassa PE=2 SV=2		uncharacterized protein LOC100527085 [Glycine max]
Glyma.10G035700.Wm82.a2.v1	4.4255	1.86065	0.26833	0.185932	2.77e-08	-3.18773	down	Biological Process: DNA replication (GO:0006260);; Biological Process: multicellular organism development (GO:0007275);; Biological Process: histone modification (GO:0016570);; Molecular Function: enzyme binding (GO:0019899);; Cellular Component: intracellular membrane-bounded organelle (GO:0043231);; Biological Process: regulation of cellular process (GO:0050794);; Biological Process: regulation…	CDT1-like protein a, chloroplastic OS=Arabidopsis thaliana GN=CDT1A PE=1 SV=1		PREDICTED: CDT1-like protein a, chloroplastic [Glycine max]
Glyma.15G063000.Wm82.a2.v1	29.0905	44.2332	6.92876	13.4193	0.000222724	-1.56161	down	--	Transcription factor ILR3 OS=Arabidopsis thaliana GN=ILR3 PE=1 SV=1		PREDICTED: transcription factor ILR3-like [Glycine max]
Glyma.01G191200.Wm82.a2.v1	1.81113	2.69421	15.2044	13.4082	2.06e-19	2.80974	up	Molecular Function: carboxylic ester hydrolase activity (GO:0004091);; Cellular Component: plastid (GO:0009536);; Biological Process: response to wounding (GO:0009611);; Biological Process: de-etiolation (GO:0009704);; Biological Process: response to sucrose (GO:0009744);; Biological Process: coumarin biosynthetic process (GO:0009805);; Biological Process: flavonoid biosynthetic process (GO:00098…	Probable esterase KAI2 OS=Arabidopsis thaliana GN=KAI2 PE=1 SV=1		PREDICTED: probable esterase KAI2 [Glycine max]
Glyma.05G010500.Wm82.a2.v1	4.83076	4.31269	29.362	42.8967	2.65e-28	3.13241	up	Molecular Function: binding (GO:0005488);; Cellular Component: plastid (GO:0009536);; Molecular Function: oxidoreductase activity (GO:0016491);;	--		uncharacterized protein LOC100306235 [Glycine max]
Glyma.17G064800.Wm82.a2.v1	11.1004	6.81931	39.5298	30.0542	9.64e-11	2.12489	up	--	CASP-like protein 2C1 OS=Glycine max PE=2 SV=1		PREDICTED: CASP-like protein 2C1 [Glycine max]
Glyma.19G193300.Wm82.a2.v1	7.08369	5.82329	9.4908	10.3499	0.000137459	1.00421	up	Molecular Function: calmodulin binding (GO:0005516);; Cellular Component: chloroplast (GO:0009507);;	IQ domain-containing protein IQM3 OS=Arabidopsis thaliana GN=IQM3 PE=2 SV=1		hypothetical protein GLYMA_19G193300 [Glycine max]
Glyma.14G081100.Wm82.a2.v1	2.20527	1.49053	3.66162	2.89239	0.00298464	1.04325	up	Molecular Function: catalytic activity (GO:0003824);; Biological Process: cellular process (GO:0009987);;	--		PREDICTED: uncharacterized protein LOC100775692 isoform X1 [Glycine max]
Glyma.06G182500.Wm82.a2.v1	1.06348	1.4967	3.34932	2.91716	0.00114341	1.43734	up	--	--		PREDICTED: uncharacterized protein LOC102660396 [Glycine max]
Glyma.06G012700.Wm82.a2.v1	2.29916	2.656	0.542646	1.03498	0.00381469	-1.26167	down	Biological Process: response to molecule of bacterial origin (GO:0002237);; Molecular Function: protein serine/threonine kinase activity (GO:0004674);; Molecular Function: protein binding (GO:0005515);; Molecular Function: ATP binding (GO:0005524);; Cellular Component: plasma membrane (GO:0005886);; Biological Process: polysaccharide metabolic process (GO:0005976);; Biological Process: protein ph…	Probable LRR receptor-like serine/threonine-protein kinase At2g16250 OS=Arabidopsis thaliana GN=At2g16250 PE=2 SV=1		PREDICTED: probable LRR receptor-like serine/threonine-protein kinase At2g16250 [Glycine max]
Glyma.06G042500.Wm82.a2.v1	2.81175	2.14429	0.28804	0.45442	1.85e-07	-2.37279	down	Biological Process: cytokinesis by cell plate formation (GO:0000911);; Biological Process: regionalization (GO:0003002);; Molecular Function: protein kinase activity (GO:0004672);; Molecular Function: protein binding (GO:0005515);; Molecular Function: ATP binding (GO:0005524);; Cellular Component: plasma membrane (GO:0005886);; Biological Process: carbohydrate metabolic process (GO:0005975);; Bio…	Probable inactive receptor kinase At5g67200 OS=Arabidopsis thaliana GN=At5g67200 PE=1 SV=1		hypothetical protein GLYMA_06G042500, partial [Glycine max]
Glyma.17G134100.Wm82.a2.v1	14.3134	20.337	74.2466	63.1198	8.55e-20	2.17399	up	Molecular Function: binding (GO:0005488);; Biological Process: response to UV (GO:0009411);; Biological Process: response to auxin (GO:0009733);; Biological Process: flavonoid biosynthetic process (GO:0009813);; Cellular Component: membrane (GO:0016020);; Biological Process: monoterpenoid biosynthetic process (GO:0016099);; Molecular Function: flavonoid 3'-monooxygenase activity (GO:0016711);; Bi…	Geraniol 8-hydroxylase OS=Catharanthus roseus GN=CYP76B6 PE=1 SV=1		PREDICTED: geraniol 8-hydroxylase-like [Glycine max]
Glyma.12G099500.Wm82.a2.v1	1.82086	1.2423	2.58307	2.96761	0.00174163	1.11182	up	Molecular Function: G-protein coupled GABA receptor activity (GO:0004965);; Molecular Function: ionotropic glutamate receptor activity (GO:0004970);; Molecular Function: intracellular ligand-gated ion channel activity (GO:0005217);; Molecular Function: extracellular-glutamate-gated ion channel activity (GO:0005234);; Molecular Function: calcium channel activity (GO:0005262);; Molecular Function: …	Glutamate receptor 3.4 OS=Arabidopsis thaliana GN=GLR3.4 PE=2 SV=2		PREDICTED: glutamate receptor 3.4-like isoform X1 [Glycine max]
Glyma.08G303800.Wm82.a2.v1	30.3311	31.2188	70.3436	63.4967	1.15e-13	1.3365	up	Cellular Component: nucleus (GO:0005634);; Cellular Component: peroxisome (GO:0005777);; Biological Process: polyamine catabolic process (GO:0006598);; Molecular Function: primary amine oxidase activity (GO:0008131);; Biological Process: response to cold (GO:0009409);; Biological Process: response to water deprivation (GO:0009414);; Cellular Component: plastid (GO:0009536);; Biological Process: r…	Probable polyamine oxidase 2 OS=Arabidopsis thaliana GN=PAO2 PE=2 SV=1		PREDICTED: probable polyamine oxidase 2 isoform X1 [Glycine max]
Glyma.08G215600.Wm82.a2.v1	2.58143	2.106	0.626503	0.4824	0.000483328	-1.73208	down	Biological Process: cell fate specification (GO:0001708);; Molecular Function: protein binding (GO:0005515);; Biological Process: regulation of transcription, DNA-templated (GO:0006355);; Biological Process: cellular protein modification process (GO:0006464);; Biological Process: response to stress (GO:0006950);; Biological Process: endoplasmic reticulum organization (GO:0007029);; Biological Pro…	Transcription factor bHLH19 OS=Arabidopsis thaliana GN=BHLH19 PE=2 SV=1		PREDICTED: transcription factor bHLH18-like [Glycine max]
Glyma.10G092500.Wm82.a2.v1	2.24578	2.16719	26.0859	24.3078	2.37e-71	3.68793	up	Cellular Component: endoplasmic reticulum (GO:0005783);; Biological Process: response to UV (GO:0009411);; Biological Process: isoflavonoid biosynthetic process (GO:0009717);; Biological Process: response to auxin (GO:0009733);; Biological Process: flavonoid biosynthetic process (GO:0009813);; Biological Process: positive gravitropism (GO:0009958);; Cellular Component: membrane (GO:0016020);; Bio…	3,9-dihydroxypterocarpan 6A-monooxygenase OS=Glycine max GN=CYP93A1 PE=1 SV=1		PREDICTED: cytochrome P450 93A3-like [Glycine max]
Glyma.14G177300.Wm82.a2.v1	3.83746	4.83282	1.49188	2.25522	0.000482423	-1.03628	down	Cellular Component: endosome (GO:0005768);; Cellular Component: Golgi apparatus (GO:0005794);; Cellular Component: trans-Golgi network (GO:0005802);;	Uncharacterized protein At1g04910 OS=Arabidopsis thaliana GN=At1g04910 PE=2 SV=1		PREDICTED: uncharacterized protein At1g04910-like [Glycine max]
Glyma.12G102300.Wm82.a2.v1	4.70284	6.25679	1.81384	1.72854	2.51e-05	-1.32984	down	--	BTB/POZ domain-containing protein At3g22104 OS=Arabidopsis thaliana GN=At3g22104 PE=2 SV=1		PREDICTED: BTB/POZ domain-containing protein At3g22104-like isoform X1 [Glycine max]
Glyma.16G138100.Wm82.a2.v1	8.57514	9.22897	3.08918	3.66819	2.82e-05	-1.15456	down	Molecular Function: transcription factor activity, sequence-specific DNA binding (GO:0003700);; Molecular Function: protein binding (GO:0005515);; Cellular Component: nucleus (GO:0005634);; Cellular Component: cytosol (GO:0005829);; Cellular Component: plasma membrane (GO:0005886);; Biological Process: regulation of transcription, DNA-templated (GO:0006355);; Biological Process: ER to Golgi vesic…	Tubby-like F-box protein 5 OS=Oryza sativa subsp. japonica GN=TULP5 PE=2 SV=1		uncharacterized protein LOC100777506 [Glycine max]
Glyma.13G230600.Wm82.a2.v1	154.156	114.111	44.5417	55.4577	4.01e-06	-1.1818	down	Molecular Function: structural constituent of ribosome (GO:0003735);; Cellular Component: ribosome (GO:0005840);; Biological Process: translation (GO:0006412);; Cellular Component: chloroplast (GO:0009507);; Biological Process: ribosome biogenesis (GO:0042254);;	50S ribosomal protein L34, chloroplastic OS=Spinacia oleracea GN=RPL34 PE=1 SV=1		50S ribosomal protein L34, chloroplastic [Glycine soja]
Glyma.17G247000.Wm82.a2.v1	0.328142	1.12014	1.93403	1.55418	0.00661686	1.70936	up	--	--		hypothetical protein GLYMA_17G247000 [Glycine max]
Glyma.02G290700.Wm82.a2.v1	3.07504	3.31317	0.405566	0.935006	0.000115481	-1.90933	down	Cellular Component: cytoplasm (GO:0005737);; Biological Process: cell adhesion (GO:0007155);; Biological Process: trichome morphogenesis (GO:0010090);; Biological Process: actin nucleation (GO:0045010);; Biological Process: root hair cell differentiation (GO:0048765);; Biological Process: cell wall organization (GO:0071555);;	Uncharacterized protein At5g41620 OS=Arabidopsis thaliana GN=At5g41620 PE=2 SV=2		PREDICTED: uncharacterized protein At5g41620-like [Glycine max]
Glyma.18G254800.Wm82.a2.v1	1.63896	0.651978	0.089361	0.041681	0.000342723	-3.02199	down	Biological Process: lipid metabolic process (GO:0006629);; Molecular Function: hydrolase activity, acting on ester bonds (GO:0016788);;	GDSL esterase/lipase At5g33370 OS=Arabidopsis thaliana GN=At5g33370 PE=2 SV=1		PREDICTED: GDSL esterase/lipase At5g33370-like [Glycine max]
Glyma.17G221400.Wm82.a2.v1	2.04854	1.39097	0.05804	0.279523	0.00103541	-2.56025	down	Molecular Function: peroxidase activity (GO:0004601);; Cellular Component: extracellular region (GO:0005576);; Biological Process: mRNA processing (GO:0006397);; Biological Process: response to oxidative stress (GO:0006979);; Molecular Function: hydrolase activity, acting on ester bonds (GO:0016788);; Molecular Function: heme binding (GO:0020037);; Molecular Function: metal ion binding (GO:004687…	Peroxidase 46 OS=Arabidopsis thaliana GN=PER46 PE=3 SV=1		PREDICTED: peroxidase 46-like [Glycine max]
Glyma.03G134800.Wm82.a2.v1	0.330881	0.254697	0.619655	1.34136	0.00951859	1.76592	up	Molecular Function: transferase activity, transferring glycosyl groups (GO:0016757);;	--		PREDICTED: protein O-linked-mannose beta-1,4-N-acetylglucosaminyltransferase 2-like [Glycine max]
Glyma.19G258000.Wm82.a2.v1	2.64617	3.54722	0.498236	1.00007	0.00573286	-1.67281	down	--	Ras-related protein RABA3 OS=Arabidopsis thaliana GN=RABA3 PE=2 SV=1		Ras-related protein RABA3 [Glycine soja]
Glyma.16G182400.Wm82.a2.v1	0.821736	0.941928	2.23225	2.23537	4.36e-06	1.49689	up	Cellular Component: nucleus (GO:0005634);; Biological Process: regulation of transcription, DNA-templated (GO:0006355);; Biological Process: embryo development (GO:0009790);; Biological Process: cellular process (GO:0009987);;	Protein NLP7 OS=Arabidopsis thaliana GN=NLP7 PE=1 SV=2		PREDICTED: protein NLP7-like isoform X1 [Glycine max]
Glyma.15G055400.Wm82.a2.v1	0.208987	0.249577	9.73925	4.08523	4.22e-14	4.47691	up	--	--		hypothetical protein GLYMA_15G055400 [Glycine max]
Glyma.11G029000.Wm82.a2.v1	2.51501	2.08892	0.611611	0.913224	0.00749122	-1.31387	down	Biological Process: metabolic process (GO:0008152);; Biological Process: response to abscisic acid (GO:0009737);; Molecular Function: amino acid binding (GO:0016597);;	ACT domain-containing protein ACR8 OS=Arabidopsis thaliana GN=ACR8 PE=2 SV=1		PREDICTED: ACT domain-containing protein ACR8-like [Glycine max]
Glyma.16G021200.Wm82.a2.v1	7.02967	6.27592	25.1628	18.2675	4.57e-13	1.89634	up	Molecular Function: monooxygenase activity (GO:0004497);; Molecular Function: iron ion binding (GO:0005506);; Molecular Function: protein binding (GO:0005515);; Cellular Component: endoplasmic reticulum (GO:0005783);; Biological Process: response to stress (GO:0006950);; Biological Process: positive regulation of cell proliferation (GO:0008284);; Molecular Function: electron carrier activity (GO:…	Cytochrome P450 78A3 OS=Glycine max GN=CYP78A3 PE=2 SV=1		PREDICTED: cytochrome P450 78A3-like [Glycine max]
Glyma.16G038800.Wm82.a2.v1	13.8344	15.4822	33.7416	26.2858	8.37e-07	1.23709	up	Molecular Function: nucleotide binding (GO:0000166);; Molecular Function: nucleic acid binding (GO:0003676);;	Binding partner of ACD11 1 OS=Arabidopsis thaliana GN=BPA1 PE=1 SV=1		PREDICTED: binding partner of ACD11 1 isoform X1 [Glycine max]
Glyma.18G189800.Wm82.a2.v1	1.26976	1.62127	10.2166	5.50098	3.3e-08	2.52335	up	--	--		PREDICTED: uncharacterized protein LOC100500199 [Glycine max]
Glyma.U029300.Wm82.a2.v1	1.7066	0.944896	0.120587	0.109598	1e-06	-2.91376	down	Molecular Function: nucleotide binding (GO:0000166);; Biological Process: nuclear division (GO:0000280);; Biological Process: cytokinesis by cell plate formation (GO:0000911);; Biological Process: phragmoplast assembly (GO:0000914);; Biological Process: cell plate assembly (GO:0000919);; Molecular Function: microtubule motor activity (GO:0003777);; Molecular Function: calmodulin binding (GO:00055…	Kinesin-like protein KIN-7N OS=Arabidopsis thaliana GN=KIN7N PE=2 SV=1		PREDICTED: kinesin-related protein 11-like [Glycine max]
Glyma.16G054700.Wm82.a2.v1	1.72721	2.23419	13.3439	11.7525	9.95e-16	2.78353	up	--	--		PREDICTED: uncharacterized protein LOC100805879 [Glycine max]
Glyma.16G201700.Wm82.a2.v1	5.45044	2.82803	0.123673	0.459156	1.59e-07	-3.22663	down	Molecular Function: serine-type endopeptidase activity (GO:0004252);; Cellular Component: cell wall (GO:0005618);; Biological Process: proteolysis (GO:0006508);; Biological Process: asymmetric cell division (GO:0008356);; Cellular Component: plant-type cell wall (GO:0009505);; Cellular Component: external side of plasma membrane (GO:0009897);; Biological Process: stomatal complex morphogenesis (G…	Subtilisin-like protease SBT1.3 OS=Arabidopsis thaliana GN=SBT1.3 PE=2 SV=1		PREDICTED: subtilisin-like protease SBT1.7 [Glycine max]
Glyma.15G234300.Wm82.a2.v1	22.0166	18.6424	1.89661	4.64882	2.87e-07	-2.29363	down	Molecular Function: aspartic-type endopeptidase activity (GO:0004190);; Biological Process: proteolysis (GO:0006508);; Biological Process: defense response (GO:0006952);; Molecular Function: peptidase activity (GO:0008233);; Cellular Component: plant-type cell wall (GO:0009505);; Cellular Component: chloroplast (GO:0009507);; Biological Process: response to endogenous stimulus (GO:0009719);; Biol…	Aspartyl protease AED3 OS=Arabidopsis thaliana GN=AED3 PE=1 SV=1		hypothetical protein GLYMA_15G234300 [Glycine max]
Glyma.08G294000.Wm82.a2.v1	5.38576	6.83392	1.78238	2.04393	6.57e-05	-1.42034	down	Molecular Function: DNA binding (GO:0003677);; Molecular Function: transcription factor activity, sequence-specific DNA binding (GO:0003700);; Cellular Component: nucleus (GO:0005634);; Biological Process: regulation of transcription, DNA-templated (GO:0006355);; Biological Process: fatty acid catabolic process (GO:0009062);; Biological Process: jasmonic acid metabolic process (GO:0009694);; Biol…	Transcription factor BPE OS=Arabidopsis thaliana GN=BPE PE=2 SV=1		PREDICTED: transcription factor bHLH79 [Glycine max]
Glyma.14G150600.Wm82.a2.v1	21.3833	22.6082	39.7259	38.2091	4.37e-09	1.05077	up	Molecular Function: iron ion binding (GO:0005506);; Biological Process: catabolic process (GO:0009056);; Biological Process: aromatic amino acid family biosynthetic process (GO:0009073);; Cellular Component: chloroplast thylakoid membrane (GO:0009535);; Cellular Component: chloroplast inner membrane (GO:0009706);; Biological Process: post-embryonic development (GO:0009791);; Biological Process: l…	Chlorophyllide a oxygenase, chloroplastic OS=Arabidopsis thaliana GN=CAO PE=1 SV=1		PREDICTED: chlorophyllide a oxygenase, chloroplastic isoform X1 [Glycine max]
Glyma.18G141900.Wm82.a2.v1	0.336293	0.245927	1.26179	1.62072	5.56e-06	2.33933	up	--	High affinity nitrate transporter 2.5 OS=Arabidopsis thaliana GN=NRT2.5 PE=1 SV=1		PREDICTED: high affinity nitrate transporter 2.5-like [Glycine max]
Glyma.04G102400.Wm82.a2.v1	51.7854	35.1562	3.71226	3.85094	3.5e-33	-3.23222	down	--	--		hypothetical protein glysoja_024858 [Glycine soja]
Glyma.11G161300.Wm82.a2.v1	0.821533	1.11383	2.14841	1.84597	0.00807139	1.20679	up	Molecular Function: hydrolase activity, hydrolyzing O-glycosyl compounds (GO:0004553);; Molecular Function: calmodulin-dependent protein kinase activity (GO:0004683);; Molecular Function: ATP binding (GO:0005524);; Cellular Component: plasma membrane (GO:0005886);; Biological Process: sucrose biosynthetic process (GO:0005986);; Biological Process: protein phosphorylation (GO:0006468);; Biological…	CBL-interacting serine/threonine-protein kinase 10 OS=Arabidopsis thaliana GN=CIPK10 PE=1 SV=1		PREDICTED: CBL-interacting serine/threonine-protein kinase 10-like [Glycine max]
Glyma.16G070000.Wm82.a2.v1	0	0	0.831692	0.464558	0.00120926	3.47593	up	Biological Process: signal transduction (GO:0007165);; Cellular Component: chloroplast (GO:0009507);; Biological Process: response to salicylic acid (GO:0009751);; Biological Process: aromatic compound biosynthetic process (GO:0019438);; Biological Process: carboxylic acid metabolic process (GO:0019752);; Biological Process: regulation of defense response (GO:0031347);; Biological Process: cellul…	Protein LURP-one-related 15 OS=Arabidopsis thaliana GN=At5g01750 PE=1 SV=1		hypothetical protein GLYMA_16G070000 [Glycine max]
Glyma.15G176900.Wm82.a2.v1	325.23	281.848	53.2988	90.1076	9.39e-10	-1.82031	down	Cellular Component: cell wall (GO:0005618);; Cellular Component: nucleus (GO:0005634);; Biological Process: L-fucose biosynthetic process (GO:0006005);; Biological Process: response to cold (GO:0009409);; Cellular Component: plant-type cell wall (GO:0009505);; Biological Process: auxin-activated signaling pathway (GO:0009734);; Biological Process: stomatal complex morphogenesis (GO:0010103);; Cel…	Auxin-binding protein ABP19a OS=Prunus persica GN=ABP19A PE=3 SV=1		auxin-binding protein ABP19a-like precursor [Glycine max]
Glyma.04G033500.Wm82.a2.v1	16.4562	21.319	72.2583	66.4902	7.42e-20	2.06936	up	Cellular Component: nucleus (GO:0005634);; Cellular Component: cytosol (GO:0005829);; Cellular Component: plasma membrane (GO:0005886);; Biological Process: organelle organization (GO:0006996);;	J domain-containing protein required for chloroplast accumulation response 1 OS=Arabidopsis thaliana GN=JAC1 PE=1 SV=1		PREDICTED: J domain-containing protein required for chloroplast accumulation response 1-like [Glycine max]
Glyma.10G239600.Wm82.a2.v1	5.14185	5.99666	9.97771	9.51242	7.99e-06	1.02031	up	--	Calcium-dependent protein kinase 27 OS=Oryza sativa subsp. japonica GN=CPK27 PE=3 SV=1		hypothetical protein GLYMA_10G239600 [Glycine max]
Glyma.07G132100.Wm82.a2.v1	2.8854	1.82955	0.016491	0.123009	2.64e-10	-4.11399	down	Biological Process: microtubule cytoskeleton organization (GO:0000226);; Biological Process: cell morphogenesis involved in differentiation (GO:0000904);; Biological Process: cytokinesis (GO:0000910);; Molecular Function: microtubule motor activity (GO:0003777);; Cellular Component: cilium (GO:0005929);; Biological Process: DNA replication (GO:0006260);; Biological Process: protein complex assemb…	Kinesin-like protein KIN-10B OS=Arabidopsis thaliana GN=KIN10B PE=2 SV=1		hypothetical protein GLYMA_07G132100 [Glycine max]
Glyma.18G271100.Wm82.a2.v1	0.884855	1.05347	2.76368	2.07253	0.000126329	1.48576	up	Molecular Function: protein kinase activity (GO:0004672);; Molecular Function: protein serine/threonine kinase activity (GO:0004674);; Molecular Function: ATP binding (GO:0005524);; Biological Process: glucose catabolic process (GO:0006007);; Biological Process: protein phosphorylation (GO:0006468);; Biological Process: ion transport (GO:0006811);; Biological Process: response to osmotic stress (…	Receptor-like protein kinase FERONIA OS=Arabidopsis thaliana GN=FER PE=1 SV=1		PREDICTED: receptor-like protein kinase FERONIA [Glycine max]
Glyma.08G009800.Wm82.a2.v1	0.44529	0.313368	2.19562	2.3939	1.26e-08	2.64788	up	Cellular Component: nucleus (GO:0005634);; Cellular Component: plasma membrane (GO:0005886);; Biological Process: transport (GO:0006810);; Biological Process: response to stress (GO:0006950);; Biological Process: signal transduction (GO:0007165);; Molecular Function: zinc ion binding (GO:0008270);; Biological Process: response to endogenous stimulus (GO:0009719);; Biological Process: cellular com…	Probable protein S-acyltransferase 5 OS=Arabidopsis thaliana GN=PAT05 PE=1 SV=2		PREDICTED: probable protein S-acyltransferase 5 [Glycine max]
Glyma.17G033100.Wm82.a2.v1	1.12287	0.781782	0.139902	0.251913	0.00440898	-1.84169	down	--	Aldehyde dehydrogenase 22A1 OS=Arabidopsis thaliana GN=ALDH22A1 PE=2 SV=2		PREDICTED: aldehyde dehydrogenase 22A1-like [Glycine max]
Glyma.09G054100.Wm82.a2.v1	5.00772	6.16595	1.1968	1.01541	4.52e-11	-2.07356	down	--	--		PREDICTED: uncharacterized protein LOC100811044 isoform X1 [Glycine max]
Glyma.06G308100.Wm82.a2.v1	3.25749	2.78033	0.151831	0.198751	2.09e-19	-3.70365	down	Biological Process: microtubule cytoskeleton organization (GO:0000226);; Cellular Component: condensed chromosome (GO:0000793);; Biological Process: cytokinesis by cell plate formation (GO:0000911);; Cellular Component: nucleus (GO:0005634);; Cellular Component: cytoplasm (GO:0005737);; Biological Process: DNA replication initiation (GO:0006270);; Biological Process: regulation of DNA replication…	Condensin complex subunit 2 OS=Arabidopsis thaliana GN=CAPH PE=1 SV=1		PREDICTED: condensin complex subunit 2-like isoform X1 [Glycine max]
Glyma.04G250600.Wm82.a2.v1	0.685231	0.215407	5.67638	5.91327	1.37e-12	3.62416	up	Biological Process: polysaccharide biosynthetic process (GO:0000271);; Molecular Function: protein binding (GO:0005515);; Cellular Component: mitochondrion (GO:0005739);; Cellular Component: plasma membrane (GO:0005886);; Cellular Component: cell cortex (GO:0005938);; Biological Process: water transport (GO:0006833);; Biological Process: Golgi to vacuole transport (GO:0006896);; Biological Proces…	WAT1-related protein At4g08300 OS=Arabidopsis thaliana GN=At4g08300 PE=2 SV=1		uncharacterized protein LOC100811114 [Glycine max]
Glyma.03G205900.Wm82.a2.v1	1.21815	0.890746	14.7237	7.5944	3e-18	3.48969	up	Molecular Function: carboxypeptidase activity (GO:0004180);; Cellular Component: plasma membrane (GO:0005886);; Biological Process: proteolysis (GO:0006508);; Biological Process: photomorphogenesis (GO:0009640);; Biological Process: embryo development (GO:0009790);; Biological Process: negative regulation of flower development (GO:0009910);; Biological Process: leaf vascular tissue pattern format…	Probable glutamate carboxypeptidase AMP1 OS=Arabidopsis thaliana GN=AMP1 PE=1 SV=3		PREDICTED: probable glutamate carboxypeptidase 2 [Glycine max]
Glyma.14G132400.Wm82.a2.v1	1.67235	1.04021	4.36394	3.76537	0.00088205	1.66757	up	Molecular Function: signal transducer activity (GO:0004871);; Molecular Function: protein binding (GO:0005515);; Molecular Function: GTP binding (GO:0005525);; Cellular Component: cytoplasm (GO:0005737);; Cellular Component: heterotrimeric G-protein complex (GO:0005834);; Biological Process: G-protein coupled receptor signaling pathway (GO:0007186);; Biological Process: defense response to fungus…	Guanine nucleotide-binding protein subunit gamma 2 OS=Oryza sativa subsp. japonica GN=RGG2 PE=1 SV=1		uncharacterized protein LOC100527128 [Glycine max]
Glyma.17G101800.Wm82.a2.v1	7.53267	6.18353	16.7324	13.3274	7e-06	1.32455	up	--	NEP1-interacting protein-like 2 OS=Arabidopsis thaliana GN=ATL24 PE=1 SV=2		NEP1-interacting protein-like 2 [Glycine soja]
Glyma.04G167300.Wm82.a2.v1	2.07848	1.97475	5.81882	6.19043	1.78e-07	1.73119	up	--	--		hypothetical protein GLYMA_04G167300 [Glycine max]
Glyma.02G181800.Wm82.a2.v1	3.53812	2.48505	0.069419	0.383037	3e-07	-3.23383	down	Cellular Component: plasma membrane (GO:0005886);; Biological Process: cellular amino acid metabolic process (GO:0006520);; Biological Process: iron ion transport (GO:0006826);; Biological Process: cellular iron ion homeostasis (GO:0006879);; Biological Process: defense response (GO:0006952);; Biological Process: cellular response to iron ion starvation (GO:0010106);; Biological Process: response…	Protein DETOXIFICATION 42 OS=Arabidopsis thaliana GN=DTX42 PE=2 SV=2		PREDICTED: protein DETOXIFICATION 42-like [Glycine max]
Glyma.05G240800.Wm82.a2.v1	11.4072	14.274	3.50267	4.13119	6.23e-08	-1.41299	down	--	Sm-like protein LSM3B OS=Arabidopsis thaliana GN=LSM3B PE=1 SV=1		PREDICTED: small nuclear ribonucleoprotein Sm D2-like [Glycine max]
Glyma.17G111100.Wm82.a2.v1	153.628	152.218	11.5654	30.1835	1.45e-09	-2.53726	down	Cellular Component: chloroplast (GO:0009507);; Cellular Component: membrane (GO:0016020);;	pEARLI1-like lipid transfer protein 1 OS=Arabidopsis thaliana GN=AZI1 PE=1 SV=1		unknown [Glycine max]
Glyma.20G027700.Wm82.a2.v1	0.03966	0.019834	1.56148	0.324954	0.000157498	3.36394	up	Cellular Component: chloroplast (GO:0009507);;	--		hypothetical protein GLYMA_20G027700 [Glycine max]
Glyma.15G176500.Wm82.a2.v1	2.62805	2.71697	0.026283	0.385262	0.000757347	-2.78718	down	Molecular Function: ATP binding (GO:0005524);; Cellular Component: cell wall (GO:0005618);; Cellular Component: nucleus (GO:0005634);; Cellular Component: nuclear envelope (GO:0005635);; Cellular Component: mitochondrion (GO:0005739);; Cellular Component: vacuolar membrane (GO:0005774);; Cellular Component: Golgi apparatus (GO:0005794);; Cellular Component: cytosol (GO:0005829);; Cellular Compone…	Growth-regulating factor 5 OS=Arabidopsis thaliana GN=GRF5 PE=1 SV=1		PREDICTED: growth-regulating factor 1-like isoform X1 [Glycine max]
Glyma.01G017700.Wm82.a2.v1	15.8813	15.612	44.5019	46.7704	7.4e-25	1.74176	up	--	--		uncharacterized protein LOC100797900 [Glycine max]
Glyma.10G245400.Wm82.a2.v1	7.98869	8.97466	2.21144	2.50163	2.66e-14	-1.60281	down	Biological Process: microtubule cytoskeleton organization (GO:0000226);; Biological Process: cytokinesis by cell plate formation (GO:0000911);; Molecular Function: binding (GO:0005488);; Cellular Component: cytoplasm (GO:0005737);; Cellular Component: plasma membrane (GO:0005886);; Biological Process: cellular protein modification process (GO:0006464);; Cellular Component: plasmodesma (GO:0009506…	Protein NETWORKED 1A OS=Arabidopsis thaliana GN=NET1A PE=1 SV=1		hypothetical protein GLYMA_10G245400 [Glycine max]
Glyma.08G324800.Wm82.a2.v1	2.83565	2.68897	0.971797	1.05855	0.00170893	-1.18229	down	Cellular Component: Golgi membrane (GO:0000139);; Cellular Component: extracellular region (GO:0005576);; Cellular Component: Golgi medial cisterna (GO:0005797);; Biological Process: protein N-linked glycosylation (GO:0006487);; Biological Process: N-terminal protein myristoylation (GO:0006499);; Biological Process: posttranslational protein targeting to membrane, translocation (GO:0031204);; Mol…	Beta-(1,2)-xylosyltransferase OS=Arabidopsis thaliana GN=XYLT PE=1 SV=1		PREDICTED: beta-(1,2)-xylosyltransferase-like [Glycine max]
Glyma.U017400.Wm82.a2.v1	11.7448	8.81669	3.90091	4.24988	0.000137563	-1.0966	down	Molecular Function: glucan exo-1,3-beta-glucosidase activity (GO:0004338);; Molecular Function: beta-galactosidase activity (GO:0004565);; Molecular Function: beta-mannosidase activity (GO:0004567);; Cellular Component: mitochondrion (GO:0005739);; Cellular Component: cytosol (GO:0005829);; Molecular Function: zinc ion binding (GO:0008270);; Molecular Function: beta-glucosidase activity (GO:00084…	Beta-glucosidase 42 OS=Arabidopsis thaliana GN=BGLU42 PE=2 SV=1		PREDICTED: beta-glucosidase 42 [Glycine max]
Glyma.07G233900.Wm82.a2.v1	1.03884	1.60041	3.17018	3.18252	2.1e-05	1.44603	up	Molecular Function: ATP binding (GO:0005524);; Biological Process: obsolete ATP catabolic process (GO:0006200);; Molecular Function: ATPase-coupled organic phosphonate transmembrane transporter activity (GO:0015416);; Cellular Component: membrane (GO:0016020);;	Pleiotropic drug resistance protein 3 OS=Nicotiana tabacum GN=PDR3 PE=2 SV=1		PREDICTED: pleiotropic drug resistance protein 3-like isoform X2 [Glycine max]
Glyma.01G080500.Wm82.a2.v1	9.33896	8.26068	29.3609	29.1078	2.64e-23	1.93577	up	--	--		PREDICTED: uncharacterized protein LOC102663973 [Glycine max]
Glyma.14G176300.Wm82.a2.v1	7.71105	4.06742	0.228578	0.810355	2.35e-06	-2.94343	down	Cellular Component: plant-type cell wall (GO:0009505);; Biological Process: response to brassinosteroid (GO:0009741);;	Protein EXORDIUM OS=Arabidopsis thaliana GN=EXO PE=2 SV=1		PREDICTED: protein EXORDIUM-like [Glycine max]
Glyma.15G007200.Wm82.a2.v1	4.64947	6.03057	9.56189	10.6215	0.000142484	1.11004	up	Molecular Function: protein serine/threonine kinase activity (GO:0004674);; Molecular Function: ATP binding (GO:0005524);; Cellular Component: plasma membrane (GO:0005886);; Biological Process: protein phosphorylation (GO:0006468);;	PTI1-like tyrosine-protein kinase At3g15890 OS=Arabidopsis thaliana GN=At3g15890 PE=2 SV=1		PREDICTED: PTI1-like tyrosine-protein kinase At3g15890 [Glycine max]
Glyma.05G099300.Wm82.a2.v1	0	0	2.11042	1.80174	1.21e-11	5.84072	up	--	--		hypothetical protein GLYMA_05G099300 [Glycine max]
Glycine_max_newGene_6090	3.31739	4.37527	22.1508	18.9551	1.57e-16	2.5659	up	Biological Process: metabolic process (GO:0008152);; Molecular Function: hydrolase activity (GO:0016787);;	Gibberellin receptor GID1B OS=Arabidopsis thaliana OX=3702 GN=GID1B PE=1 SV=1		PREDICTED: gibberellin receptor GID1B-like [Glycine max]
Glyma.20G200500.Wm82.a2.v1	3.49106	3.21026	10.4456	9.4038	3.55e-10	1.75036	up	Molecular Function: transcription factor activity, sequence-specific DNA binding (GO:0003700);; Molecular Function: protein binding (GO:0005515);; Cellular Component: nucleus (GO:0005634);; Biological Process: glycolytic process (GO:0006096);; Biological Process: regulation of transcription, DNA-templated (GO:0006355);; Biological Process: tryptophan metabolic process (GO:0006568);; Biological Pr…	DELLA protein GAI1 OS=Vitis vinifera GN=GAI1 PE=2 SV=1		PREDICTED: DELLA protein GAI1-like [Glycine max]
Glyma.09G026700.Wm82.a2.v1	2.50293	3.37812	0.771881	1.07344	0.00846527	-1.3237	down	Cellular Component: mitochondrion (GO:0005739);; Cellular Component: endosome (GO:0005768);; Cellular Component: Golgi apparatus (GO:0005794);; Cellular Component: trans-Golgi network (GO:0005802);; Cellular Component: chloroplast (GO:0009507);; Biological Process: virus induced gene silencing (GO:0009616);; Biological Process: vegetative phase change (GO:0010050);; Molecular Function: transferas…	--		PREDICTED: uncharacterized protein LOC100796131 [Glycine max]
Glyma.03G139500.Wm82.a2.v1	8.77579	8.11679	0.50284	2.07383	0.000288381	-2.25739	down	Biological Process: single-organism cellular process (GO:0044763);;	--		PREDICTED: uncharacterized protein LOC100812148 [Glycine max]
Glyma.12G054800.Wm82.a2.v1	0.812727	1.72697	0.319323	0.387754	0.00502511	-1.38511	down	--	4-coumarate--CoA ligase-like 2 OS=Arabidopsis thaliana GN=4CLL2 PE=2 SV=2		hypothetical protein GLYMA_12G054800 [Glycine max]
Glyma.11G052200.Wm82.a2.v1	5.36989	4.65505	0.293762	0.167615	1.68e-18	-3.95035	down	Biological Process: mitotic cell cycle (GO:0000278);; Biological Process: cytokinesis by cell plate formation (GO:0000911);; Cellular Component: cell wall (GO:0005618);; Cellular Component: nucleolus (GO:0005730);; Cellular Component: microtubule organizing center (GO:0005815);; Cellular Component: spindle (GO:0005819);; Cellular Component: spindle microtubule (GO:0005876);; Molecular Function: m…	Microtubule-associated protein RP/EB family member 1C OS=Arabidopsis thaliana GN=EB1C PE=1 SV=1		hypothetical protein GLYMA_11G052200 [Glycine max]
Glyma.08G035900.Wm82.a2.v1	5.15914	4.3555	0.775044	0.914073	2.35e-06	-1.90383	down	Molecular Function: hydrolase activity, hydrolyzing O-glycosyl compounds (GO:0004553);; Cellular Component: cell wall (GO:0005618);; Biological Process: cellular glucan metabolic process (GO:0006073);; Molecular Function: xyloglucan:xyloglucosyl transferase activity (GO:0016762);; Cellular Component: apoplast (GO:0048046);;	Probable xyloglucan endotransglucosylase/hydrolase protein 26 OS=Arabidopsis thaliana GN=XTH26 PE=2 SV=1		PREDICTED: probable xyloglucan endotransglucosylase/hydrolase protein 26 [Glycine max]
Glyma.07G125600.Wm82.a2.v1	0.700708	0.568056	21.9056	15.7831	4.87e-46	4.93036	up	--	--		uncharacterized protein LOC100775516 [Glycine max]
Glyma.13G241000.Wm82.a2.v1	43.4229	40.2164	93.2857	86.4131	7.25e-15	1.31666	up	Molecular Function: magnesium ion binding (GO:0000287);; Molecular Function: acetolactate synthase activity (GO:0003984);; Molecular Function: pyruvate decarboxylase activity (GO:0004737);; Biological Process: isoleucine biosynthetic process (GO:0009097);; Biological Process: valine biosynthetic process (GO:0009099);; Cellular Component: chloroplast (GO:0009507);; Cellular Component: chloroplast …	Acetolactate synthase 2, chloroplastic OS=Nicotiana tabacum GN=ALS SURB PE=1 SV=1		PREDICTED: acetolactate synthase 2, chloroplastic [Glycine max]
Glyma.16G143300.Wm82.a2.v1	32.6529	22.9665	0.509138	2.15334	6.02e-11	-3.77992	down	--	STS14 protein OS=Solanum tuberosum GN=STS14 PE=2 SV=1		PREDICTED: STS14 protein [Glycine max]
Glyma.18G217000.Wm82.a2.v1	1.33298	0.912716	2.90602	2.90678	1.51e-05	1.51981	up	Biological Process: transition metal ion transport (GO:0000041);; Biological Process: activation of MAPKK activity (GO:0000186);; Molecular Function: protein serine/threonine kinase activity (GO:0004674);; Molecular Function: MAP kinase kinase kinase activity (GO:0004709);; Molecular Function: binding (GO:0005488);; Molecular Function: ATP binding (GO:0005524);; Cellular Component: plasma membran…	Probable LRR receptor-like serine/threonine-protein kinase At1g06840 OS=Arabidopsis thaliana GN=At1g06840 PE=2 SV=2		PREDICTED: probable LRR receptor-like serine/threonine-protein kinase At1g06840 [Glycine max]
Glyma.02G099500.Wm82.a2.v1	11.0913	11.0836	101.074	101.564	6.38e-105	3.39126	up	Molecular Function: DNA binding (GO:0003677);; Molecular Function: transcription factor activity, sequence-specific DNA binding (GO:0003700);; Cellular Component: nucleus (GO:0005634);; Biological Process: regulation of transcription, DNA-templated (GO:0006355);; Biological Process: protein targeting to membrane (GO:0006612);; Biological Process: fatty acid catabolic process (GO:0009062);; Cellul…	AP2/ERF and B3 domain-containing transcription repressor RAV2 OS=Arabidopsis thaliana GN=RAV2 PE=2 SV=1		PREDICTED: AP2/ERF and B3 domain-containing transcription repressor TEM1 [Glycine max]
Glyma.18G275300.Wm82.a2.v1	2.12974	2.90376	0.415031	0.532972	3.62e-06	-2.071	down	Cellular Component: Golgi apparatus (GO:0005794);; Molecular Function: transferase activity, transferring glycosyl groups (GO:0016757);; Cellular Component: intracellular membrane-bounded organelle (GO:0043231);; Cellular Component: cytoplasmic part (GO:0044444);;	Uncharacterized protein At1g04910 OS=Arabidopsis thaliana GN=At1g04910 PE=2 SV=1		PREDICTED: uncharacterized protein At1g04910-like [Glycine max]
Glyma.18G148100.Wm82.a2.v1	0.847024	0.866581	5.00694	4.32341	1.29e-17	2.59514	up	--	Receptor-like cytosolic serine/threonine-protein kinase RBK1 OS=Arabidopsis thaliana GN=RBK1 PE=1 SV=1		PREDICTED: receptor-like cytosolic serine/threonine-protein kinase RBK1 [Glycine max]
Glyma.13G085900.Wm82.a2.v1	6.37113	6.2382	2.336	1.59343	0.00690975	-1.36955	down	--	--		hypothetical protein glysoja_025159 [Glycine soja]
Glyma.15G108700.Wm82.a2.v1	10.6255	15.8797	20.0828	27.1815	0.00224023	1.0337	up	Biological Process: sulfate assimilation (GO:0000103);; Molecular Function: phosphoadenylyl-sulfate reductase (thioredoxin) activity (GO:0004604);; Cellular Component: mitochondrion (GO:0005739);; Cellular Component: vacuolar membrane (GO:0005774);; Cellular Component: endoplasmic reticulum (GO:0005783);; Biological Process: sulfur compound metabolic process (GO:0006790);; Biological Process: res…	5&apos;-adenylylsulfate reductase 3, chloroplastic OS=Arabidopsis thaliana GN=APR3 PE=2 SV=2		PREDICTED: 5&apos;-adenylylsulfate reductase 3, chloroplastic [Glycine max]
Glyma.14G064500.Wm82.a2.v1	320.007	305.538	36.9783	88.2511	4.03e-07	-2.02835	down	Cellular Component: extracellular region (GO:0005576);; Biological Process: metabolic process (GO:0008152);; Molecular Function: peptidase activity (GO:0008233);; Molecular Function: serine-type peptidase activity (GO:0008236);; Cellular Component: plant-type cell wall (GO:0009505);; Biological Process: cellular process (GO:0009987);; Biological Process: seed coat development (GO:0010214);; Biolo…	Cucumisin OS=Cucumis melo PE=1 SV=1		PREDICTED: cucumisin-like [Glycine max]
Glyma.06G023700.Wm82.a2.v1	3.11537	2.7946	10.0521	7.83209	3.26e-08	1.77114	up	--	--		PREDICTED: uncharacterized protein LOC100814019 [Glycine max]
Glyma.17G204900.Wm82.a2.v1	5.17791	7.32905	2.53809	2.30488	0.00186698	-1.12162	down	Biological Process: cellular component organization (GO:0016043);; Biological Process: cellular protein metabolic process (GO:0044267);; Biological Process: anatomical structure development (GO:0048856);; Biological Process: cell division (GO:0051301);; Biological Process: regulation of cell cycle (GO:0051726);;	Cyclin-A2-2 OS=Arabidopsis thaliana GN=CYCA2-2 PE=2 SV=1		hypothetical protein GLYMA_17G204900 [Glycine max]
Glyma.16G145900.Wm82.a2.v1	4.58953	4.54766	0.820648	1.94851	0.00785467	-1.41246	down	Cellular Component: extracellular region (GO:0005576);; Cellular Component: nucleus (GO:0005634);; Cellular Component: plasma membrane (GO:0005886);; Molecular Function: zinc ion binding (GO:0008270);; Biological Process: cellular component organization (GO:0016043);; Molecular Function: transferase activity (GO:0016740);; Molecular Function: 2-alkenal reductase [NAD(P)] activity (GO:0032440);; C…	Probable protein S-acyltransferase 7 OS=Arabidopsis thaliana GN=PAT07 PE=1 SV=1		hypothetical protein GLYMA_16G145900 [Glycine max]
Glyma.01G234000.Wm82.a2.v1	0.947138	1.0498	7.94994	7.71429	1.74e-29	3.27587	up	--	Uncharacterized protein At3g50808 OS=Arabidopsis thaliana GN=At3g50808 PE=4 SV=1		PREDICTED: uncharacterized protein LOC100796834 isoform X1 [Glycine max]
Glyma.08G270000.Wm82.a2.v1	1.90389	2.12958	0	0.037877	2.61e-08	-4.54221	down	Cellular Component: nucleus (GO:0005634);; Cellular Component: cytoplasm (GO:0005737);; Biological Process: tryptophan catabolic process (GO:0006569);; Biological Process: response to abiotic stimulus (GO:0009628);; Biological Process: indoleacetic acid biosynthetic process (GO:0009684);; Biological Process: jasmonic acid biosynthetic process (GO:0009695);; Biological Process: cytokinin-activated…	Cytosolic sulfotransferase 5 OS=Arabidopsis thaliana GN=SOT5 PE=1 SV=1		hypothetical protein GLYMA_08G270000 [Glycine max]
Glyma.06G073600.Wm82.a2.v1	45.0645	32.1333	7.90956	12.41	3.9e-07	-1.65611	down	--	PsbP domain-containing protein 5, chloroplastic OS=Arabidopsis thaliana GN=PPD5 PE=1 SV=3		PREDICTED: psbP domain-containing protein 5, chloroplastic-like [Glycine max]
Glyma.13G279200.Wm82.a2.v1	3.14344	3.08991	31.22	30.7394	2.85e-65	3.49381	up	Biological Process: response to hypoxia (GO:0001666);; Molecular Function: aspartate-ammonia ligase activity (GO:0004071);; Molecular Function: protein binding (GO:0005515);; Cellular Component: nucleus (GO:0005634);; Cellular Component: cytosol (GO:0005829);; Cellular Component: plasma membrane (GO:0005886);; Biological Process: asparagine biosynthetic process (GO:0006529);; Cellular Component: …	Stem-specific protein TSJT1 OS=Nicotiana tabacum GN=TSJT1 PE=2 SV=1		PREDICTED: stem-specific protein TSJT1 [Glycine max]
Glyma.13G310700.Wm82.a2.v1	2.61652	2.48406	0.065548	0.052977	3.17e-36	-4.96816	down	Biological Process: mitotic cell cycle (GO:0000278);; Biological Process: nuclear division (GO:0000280);; Biological Process: cytokinesis by cell plate formation (GO:0000911);; Biological Process: phragmoplast assembly (GO:0000914);; Biological Process: regionalization (GO:0003002);; Molecular Function: microtubule motor activity (GO:0003777);; Molecular Function: calmodulin binding (GO:0005516);…	Kinesin-like protein KIN-12E OS=Arabidopsis thaliana GN=KIN12E PE=3 SV=1		PREDICTED: phragmoplast orienting kinesin 2-like [Glycine max]
Glyma.11G066500.Wm82.a2.v1	0.098114	0.085296	1.4242	2.13996	4.56e-11	3.90947	up	Molecular Function: sugar:proton symporter activity (GO:0005351);; Cellular Component: vacuolar membrane (GO:0005774);; Cellular Component: plasma membrane (GO:0005886);; Biological Process: tryptophan catabolic process (GO:0006569);; Biological Process: oligopeptide transport (GO:0006857);; Biological Process: indoleacetic acid biosynthetic process (GO:0009684);; Biological Process: cellular pro…	Probable polyol transporter 6 OS=Arabidopsis thaliana GN=PLT6 PE=2 SV=2		PREDICTED: probable polyol transporter 3 [Glycine max]
Glyma.13G303800.Wm82.a2.v1	2.45232	3.20191	11.6191	10.694	2.85e-19	2.18139	up	Biological Process: respiratory burst involved in defense response (GO:0002679);; Molecular Function: protein serine/threonine kinase activity (GO:0004674);; Cellular Component: extracellular region (GO:0005576);; Cellular Component: nucleus (GO:0005634);; Cellular Component: plasma membrane (GO:0005886);; Biological Process: protein targeting to membrane (GO:0006612);; Biological Process: iron i…	G-type lectin S-receptor-like serine/threonine-protein kinase At4g03230 OS=Arabidopsis thaliana GN=At4g03230 PE=3 SV=3		PREDICTED: G-type lectin S-receptor-like serine/threonine-protein kinase At4g03230 isoform X1 [Glycine max]
Glyma.06G028200.Wm82.a2.v1	0.269332	0.68577	12.272	6.63226	2.3e-19	3.67875	up	Molecular Function: acid phosphatase activity (GO:0003993);; Molecular Function: protein serine/threonine phosphatase activity (GO:0004722);; Cellular Component: extracellular region (GO:0005576);; Cellular Component: extracellular space (GO:0005615);; Cellular Component: vacuole (GO:0005773);; Cellular Component: cytosol (GO:0005829);; Biological Process: response to osmotic stress (GO:0006970);…	Purple acid phosphatase 2 OS=Ipomoea batatas GN=PAP2 PE=1 SV=1		hypothetical protein GLYMA_06G028200 [Glycine max]
Glyma.15G092100.Wm82.a2.v1	0	0	0.381936	0.243645	0.00214174	3.33919	up	Biological Process: plant-type cell wall modification (GO:0009827);; Biological Process: pollen tube growth (GO:0009860);; Cellular Component: intracellular part (GO:0044424);;	--		PREDICTED: kinectin-like [Glycine max]
Glyma.06G302800.Wm82.a2.v1	11.286	12.5234	30.1988	25.0056	1.86e-08	1.41081	up	Molecular Function: translation initiation factor activity (GO:0003743);; Cellular Component: nucleus (GO:0005634);; Cellular Component: cytoplasm (GO:0005737);; Biological Process: DNA repair (GO:0006281);; Biological Process: translational initiation (GO:0006413);; Biological Process: regulation of translation (GO:0006417);; Biological Process: membrane fusion (GO:0006944);; Biological Process:…	Protein translation factor SUI1 homolog OS=Salix bakko PE=3 SV=1		PREDICTED: protein translation factor SUI1 homolog 1 [Glycine max]
Glyma.04G213800.Wm82.a2.v1	4.68442	2.7093	0.774331	1.16491	0.000456596	-1.56484	down	Molecular Function: metalloendopeptidase activity (GO:0004222);; Molecular Function: ATP binding (GO:0005524);; Cellular Component: plasma membrane (GO:0005886);; Biological Process: rRNA processing (GO:0006364);; Biological Process: tRNA metabolic process (GO:0006399);; Biological Process: proteolysis (GO:0006508);; Biological Process: response to stress (GO:0006950);; Molecular Function: microt…	Probable inactive ATP-dependent zinc metalloprotease FTSHI 4, chloroplastic OS=Arabidopsis thaliana GN=FTSHI4 PE=1 SV=1		PREDICTED: ATP-dependent zinc metalloprotease FtsH-like [Glycine max]
Glyma.U029900.Wm82.a2.v1	0.101287	0.145856	3.04899	1.92797	4.79e-09	3.87662	up	Cellular Component: plasma membrane (GO:0005886);;	--		PREDICTED: uncharacterized protein LOC100798910 [Glycine max]
Glyma.08G250000.Wm82.a2.v1	0.138363	0.242328	0.923303	0.66689	0.00543459	1.99055	up	Molecular Function: monooxygenase activity (GO:0004497);; Molecular Function: iron ion binding (GO:0005506);; Molecular Function: electron carrier activity (GO:0009055);; Cellular Component: integral component of membrane (GO:0016021);; Molecular Function: oxidoreductase activity, acting on paired donors, with incorporation or reduction of molecular oxygen (GO:0016705);; Molecular Function: heme …	Cytochrome P450 85A OS=Phaseolus vulgaris GN=BA13 PE=3 SV=2		PREDICTED: cytochrome P450 85A-like [Glycine max]
Glyma.14G116100.Wm82.a2.v1	3.14129	4.28668	1.2013	1.19289	0.0029111	-1.18549	down	--	U11/U12 small nuclear ribonucleoprotein 25 kDa protein OS=Arabidopsis thaliana GN=SNRNP25 PE=2 SV=1		hypothetical protein GLYMA_14G116100 [Glycine max]
Glyma.04G209100.Wm82.a2.v1	1.42229	1.56228	2.4602	2.94283	0.0069538	1.04573	up	Cellular Component: integral component of plasma membrane (GO:0005887);; Biological Process: protein targeting to membrane (GO:0006612);; Biological Process: water transport (GO:0006833);; Biological Process: response to nematode (GO:0009624);; Biological Process: response to salt stress (GO:0009651);; Biological Process: response to fructose (GO:0009750);; Biological Process: positive regulation…	Amino acid permease 2 OS=Arabidopsis thaliana GN=AAP2 PE=1 SV=1		PREDICTED: amino acid permease 4 [Glycine max]
Glyma.U041200.Wm82.a2.v1	155.569	155.69	37.4282	69.0486	0.000191886	-1.29207	down	--	--		hypothetical protein GLYMA_U041200 [Glycine max]
Glyma.05G025400.Wm82.a2.v1	23.8324	24.0264	8.69723	10.9143	4.82e-06	-1.05276	down	--	Galactoside 2-alpha-L-fucosyltransferase OS=Pisum sativum GN=FT1 PE=2 SV=1		PREDICTED: galactoside 2-alpha-L-fucosyltransferase-like [Glycine max]
Glyma.18G210900.Wm82.a2.v1	113.265	71.9151	11.2175	11.9221	5.64e-22	-2.71574	down	Molecular Function: transporter activity (GO:0005215);; Molecular Function: calmodulin binding (GO:0005516);; Cellular Component: endosome (GO:0005768);; Cellular Component: Golgi apparatus (GO:0005794);; Cellular Component: trans-Golgi network (GO:0005802);; Cellular Component: plasma membrane (GO:0005886);; Biological Process: lipid transport (GO:0006869);; Molecular Function: lipid binding (GO…	Non-specific lipid-transfer protein OS=Cicer arietinum PE=3 SV=1		uncharacterized protein LOC100798112 precursor [Glycine max]
Glyma.01G157900.Wm82.a2.v1	13.025	14.1137	29.8576	24.618	1.44e-08	1.24513	up	Molecular Function: G-protein coupled GABA receptor activity (GO:0004965);; Molecular Function: ionotropic glutamate receptor activity (GO:0004970);; Molecular Function: intracellular ligand-gated ion channel activity (GO:0005217);; Molecular Function: extracellular-glutamate-gated ion channel activity (GO:0005234);; Molecular Function: calcium channel activity (GO:0005262);; Cellular Component: …	Glutamate receptor 3.6 OS=Arabidopsis thaliana GN=GLR3.6 PE=2 SV=1		PREDICTED: glutamate receptor 3.6-like [Glycine max]
Glyma.15G001200.Wm82.a2.v1	17.9848	22.3469	4.7404	8.45285	0.00018539	-1.3558	down	Cellular Component: plasma membrane (GO:0005886);;	Uncharacterized membrane protein At1g16860 OS=Arabidopsis thaliana GN=At1g16860 PE=1 SV=1		PREDICTED: uncharacterized membrane protein At1g16860 [Glycine max]
Glyma.17G062600.Wm82.a2.v1	1.4192	1.77555	0.259894	0.507995	0.00362276	-1.65228	down	--	AP2-like ethylene-responsive transcription factor AIL5 OS=Arabidopsis thaliana GN=AIL5 PE=2 SV=2		hypothetical protein GLYMA_17G062600 [Glycine max]
Glyma.12G158600.Wm82.a2.v1	1.6621	1.47496	8.13465	8.35353	1.71e-22	2.56225	up	Molecular Function: homogentisate 1,2-dioxygenase activity (GO:0004411);; Cellular Component: cytosol (GO:0005829);; Biological Process: L-phenylalanine catabolic process (GO:0006559);; Biological Process: tyrosine catabolic process (GO:0006572);; Biological Process: fatty acid beta-oxidation (GO:0006635);; Biological Process: response to sucrose (GO:0009744);; Biological Process: response to fru…	Homogentisate 1,2-dioxygenase OS=Arabidopsis thaliana GN=HGO PE=2 SV=2		PREDICTED: homogentisate 1,2-dioxygenase-like [Glycine max]
Glyma.14G046700.Wm82.a2.v1	7.87036	3.95161	1.24048	1.16595	0.000316091	-1.91607	down	Cellular Component: chloroplast (GO:0009507);; Cellular Component: plastid chromosome (GO:0009508);;	--		uncharacterized LOC100526901 [Glycine max]
Glyma.09G020300.Wm82.a2.v1	7.30959	8.76532	3.24687	2.936	1.37e-05	-1.11113	down	Cellular Component: plastid (GO:0009536);;	Putative E3 ubiquitin-protein ligase LIN OS=Medicago truncatula GN=LIN PE=2 SV=1		PREDICTED: putative E3 ubiquitin-protein ligase LIN isoform X1 [Glycine max]
Glyma.20G007800.Wm82.a2.v1	12.718	15.8681	2.54649	4.21299	8.31e-07	-1.79919	down	Molecular Function: metal ion binding (GO:0046872);;	DeSI-like protein At4g17486 OS=Arabidopsis thaliana GN=At4g17486 PE=2 SV=1		uncharacterized protein LOC100777596 [Glycine max]
Glyma.18G281400.Wm82.a2.v1	0.06025	0.059861	1.41363	1.33129	1.48e-08	3.84584	up	Biological Process: respiratory burst involved in defense response (GO:0002679);; Molecular Function: DNA binding (GO:0003677);; Molecular Function: transcription factor activity, sequence-specific DNA binding (GO:0003700);; Cellular Component: nucleolus (GO:0005730);; Cellular Component: plasma membrane (GO:0005886);; Biological Process: response to water deprivation (GO:0009414);; Biological Pr…	Ethylene-responsive transcription factor ERF114 OS=Arabidopsis thaliana GN=ERF114 PE=1 SV=1		AP2-EREBP transcription factor [Glycine max]
Glyma.08G179900.Wm82.a2.v1	31.5408	18.8285	6.68402	7.45589	1.99e-06	-1.54593	down	Cellular Component: cytoplasm (GO:0005737);; Biological Process: fatty acid biosynthetic process (GO:0006633);; Molecular Function: hydro-lyase activity (GO:0016836);;	--		hypothetical protein GLYMA_08G179900 [Glycine max]
Glyma.07G132000.Wm82.a2.v1	77.832	68.3366	543.331	452.979	6.36e-53	2.96244	up	Molecular Function: copper ion binding (GO:0005507);; Biological Process: glucose catabolic process (GO:0006007);; Biological Process: response to osmotic stress (GO:0006970);; Biological Process: response to cadmium ion (GO:0046686);;	Metallothionein-like protein 2 OS=Cicer arietinum PE=3 SV=2		metallothionein type 2 [Glycine max]
Glyma.11G062300.Wm82.a2.v1	18.2206	20.8349	41.6555	34.562	8.04e-08	1.17294	up	Biological Process: cell fate specification (GO:0001708);; Molecular Function: DNA binding (GO:0003677);; Cellular Component: nucleus (GO:0005634);; Cellular Component: cytosol (GO:0005829);; Biological Process: chromatin silencing (GO:0006342);; Biological Process: cellular amino acid metabolic process (GO:0006520);; Biological Process: fatty acid metabolic process (GO:0006631);; Biological Proc…	BEL1-like homeodomain protein 2 OS=Arabidopsis thaliana GN=BLH2 PE=1 SV=3		PREDICTED: BEL1-like homeodomain protein 4 [Glycine max]
Glyma.01G214600.Wm82.a2.v1	4.80478	6.26203	34.5035	35.3728	1.15e-32	2.83543	up	Cellular Component: plastid (GO:0009536);; Biological Process: PSII associated light-harvesting complex II catabolic process (GO:0010304);; Biological Process: chlorophyll catabolic process (GO:0015996);;	Protein STAY-GREEN, chloroplastic OS=Pisum sativum GN=SGR PE=2 SV=1		senescence-inducible chloroplast stay-green protein 2 [Glycine max]
Glyma.11G012400.Wm82.a2.v1	1.32219	0.993004	0.040804	0	1.52e-08	-4.50668	down	Biological Process: cytokinesis by cell plate formation (GO:0000911);; Molecular Function: catalytic activity (GO:0003824);; Molecular Function: protein binding (GO:0005515);; Cellular Component: nucleus (GO:0005634);; Cellular Component: plasma membrane (GO:0005886);; Biological Process: DNA methylation (GO:0006306);; Biological Process: chromatin silencing (GO:0006342);; Biological Process: RNA…	Cell division cycle 20.1, cofactor of APC complex OS=Arabidopsis thaliana GN=CDC20-1 PE=1 SV=1		PREDICTED: cell division cycle 20.2, cofactor of APC complex-like [Glycine max]
Glyma.09G173800.Wm82.a2.v1	1.82097	1.8115	0.504663	0.617675	0.00056823	-1.41548	down	--	Probable inactive receptor kinase RLK902 OS=Arabidopsis thaliana GN=RLK902 PE=1 SV=1		hypothetical protein GLYMA_09G173800 [Glycine max]
Glyma.03G214700.Wm82.a2.v1	3.38362	2.88668	6.09275	5.27355	0.000755258	1.05633	up	Cellular Component: Golgi membrane (GO:0000139);; Molecular Function: binding (GO:0005488);; Cellular Component: endosome (GO:0005768);; Cellular Component: vacuole (GO:0005773);; Cellular Component: vacuolar membrane (GO:0005774);; Cellular Component: trans-Golgi network (GO:0005802);; Cellular Component: cytosol (GO:0005829);; Cellular Component: plasma membrane (GO:0005886);; Biological Proces…	UDP-glucuronic acid decarboxylase 2 OS=Arabidopsis thaliana GN=UXS2 PE=1 SV=1		PREDICTED: UDP-glucuronic acid decarboxylase 2-like [Glycine max]
Glyma.13G324700.Wm82.a2.v1	4.71617	5.92185	11.7686	8.95903	0.00206018	1.08056	up	Cellular Component: nucleus (GO:0005634);; Cellular Component: mitochondrion (GO:0005739);; Cellular Component: cytosol (GO:0005829);; Cellular Component: plastid (GO:0009536);; Biological Process: cytokinin biosynthetic process (GO:0009691);; Biological Process: maintenance of floral meristem identity (GO:0010076);; Biological Process: maintenance of inflorescence meristem identity (GO:0010077);…	Cytokinin riboside 5&apos;-monophosphate phosphoribohydrolase LOG1 OS=Arabidopsis thaliana GN=LOG1 PE=1 SV=1		PREDICTED: cytokinin riboside 5&apos;-monophosphate phosphoribohydrolase LOG1-like [Glycine max]
Glyma.08G161400.Wm82.a2.v1	14.1045	11.0093	4.13464	4.68564	7.63e-07	-1.24688	down	Biological Process: MAPK cascade (GO:0000165);; Biological Process: respiratory burst involved in defense response (GO:0002679);; Cellular Component: extracellular region (GO:0005576);; Cellular Component: plasma membrane (GO:0005886);; Biological Process: protein targeting to membrane (GO:0006612);; Biological Process: iron ion transport (GO:0006826);; Biological Process: oligopeptide transport …	Probable LRR receptor-like serine/threonine-protein kinase At2g28960 OS=Arabidopsis thaliana GN=At2g28960 PE=2 SV=1		hypothetical protein GLYMA_08G161400 [Glycine max]
Glyma.15G042500.Wm82.a2.v1	5.2155	3.00281	0.361885	0.405841	4.81e-12	-3.0122	down	Biological Process: very long-chain fatty acid metabolic process (GO:0000038);; Cellular Component: extracellular region (GO:0005576);; Cellular Component: endoplasmic reticulum (GO:0005783);; Biological Process: polysaccharide metabolic process (GO:0005976);; Biological Process: nucleobase-containing compound metabolic process (GO:0006139);; Biological Process: cellular amino acid metabolic proc…	3-ketoacyl-CoA synthase 12 OS=Arabidopsis thaliana GN=KCS12 PE=2 SV=1		PREDICTED: 3-ketoacyl-CoA synthase 12-like [Glycine max]
Glyma.13G245600.Wm82.a2.v1	0.05284	0.605561	9.25776	7.70626	1.11e-09	4.18865	up	--	--		hypothetical protein GLYMA_13G245600 [Glycine max]
Glyma.05G155500.Wm82.a2.v1	0.230041	0.303061	2.1028	2.43078	7.36e-13	3.13085	up	Biological Process: amino acid transmembrane transport (GO:0003333);; Cellular Component: plasma membrane (GO:0005886);; Molecular Function: polyamine transmembrane transporter activity (GO:0015203);; Molecular Function: basic amino acid transmembrane transporter activity (GO:0015326);; Biological Process: chlorophyll catabolic process (GO:0015996);; Cellular Component: integral component of memb…	Probable polyamine transporter At3g13620 OS=Arabidopsis thaliana GN=At3g13620 PE=2 SV=1		PREDICTED: probable polyamine transporter At3g13620 [Glycine max]
Glyma.07G229000.Wm82.a2.v1	14.7118	10.3915	0.864961	1.51525	5.99e-15	-3.02007	down	--	Expansin-A1 OS=Arabidopsis thaliana GN=EXPA1 PE=2 SV=1		PREDICTED: expansin-A15 [Glycine max]
Glyma.15G063200.Wm82.a2.v1	4.19385	2.76045	0.201459	0.213568	6.01e-19	-3.65038	down	--	Kinesin-like protein KIN-14C OS=Arabidopsis thaliana GN=KIN14C PE=2 SV=1		PREDICTED: kinesin-1-like [Glycine max]
Glyma.03G210100.Wm82.a2.v1	30.9891	48.233	87.6166	73.3116	0.000148548	1.21338	up	Cellular Component: cytoplasm (GO:0005737);; Molecular Function: arsenate reductase (glutaredoxin) activity (GO:0008794);; Molecular Function: electron carrier activity (GO:0009055);; Molecular Function: protein disulfide oxidoreductase activity (GO:0015035);; Cellular Component: cytoplasmic vesicle (GO:0016023);; Biological Process: methylglyoxal catabolic process to D-lactate via S-lactoyl-glut…	Glutaredoxin-C13 OS=Arabidopsis thaliana GN=GRXC13 PE=3 SV=1		uncharacterized protein LOC100305984 [Glycine max]
Glyma.08G189200.Wm82.a2.v1	0.067687	0.093794	0.639068	0.712713	3.43e-05	2.64859	up	Molecular Function: iron ion binding (GO:0005506);; Cellular Component: cytoplasm (GO:0005737);; Molecular Function: linoleate 13S-lipoxygenase activity (GO:0016165);; Biological Process: oxylipin biosynthetic process (GO:0031408);; Biological Process: oxidation-reduction process (GO:0055114);;	Seed linoleate 9S-lipoxygenase-3 OS=Glycine max GN=LOX1.3 PE=1 SV=1		PREDICTED: seed linoleate 9S-lipoxygenase-3 [Glycine max]
Glyma.08G060500.Wm82.a2.v1	0.279469	0.227669	2.68864	2.62857	1.6e-23	3.47298	up	Molecular Function: nucleotide binding (GO:0000166);; Biological Process: respiratory burst involved in defense response (GO:0002679);; Molecular Function: protein kinase activity (GO:0004672);; Molecular Function: protein serine/threonine kinase activity (GO:0004674);; Cellular Component: nucleus (GO:0005634);; Cellular Component: plasma membrane (GO:0005886);; Biological Process: protein target…	G-type lectin S-receptor-like serine/threonine-protein kinase B120 OS=Arabidopsis thaliana GN=B120 PE=2 SV=1		hypothetical protein GLYMA_08G060500 [Glycine max]
Glyma.19G087200.Wm82.a2.v1	0	0	9.6772	12.1725	6.29e-28	8.0227	up	Cellular Component: mitochondrial inner membrane (GO:0005743);; Biological Process: mitochondrial pyruvate transport (GO:0006850);;	Mitochondrial pyruvate carrier 1 OS=Arabidopsis thaliana GN=MPC1 PE=3 SV=1		PREDICTED: mitochondrial pyruvate carrier 1-like isoform X1 [Glycine max]
Glyma.06G042900.Wm82.a2.v1	15.3848	17.6591	2.24519	7.03034	0.00537738	-1.51106	down	Biological Process: mitotic cell cycle (GO:0000278);; Molecular Function: protein binding (GO:0005515);; Cellular Component: nucleus (GO:0005634);; Biological Process: DNA replication (GO:0006260);; Biological Process: organelle organization (GO:0006996);; Biological Process: response to hormone (GO:0009725);; Biological Process: post-embryonic development (GO:0009791);; Biological Process: tissu…	Cyclin-D3-1 OS=Arabidopsis thaliana GN=CYCD3-1 PE=1 SV=3		PREDICTED: cyclin-D3-3-like [Glycine max]
Glyma.17G232700.Wm82.a2.v1	16.2961	9.86623	1.96719	3.72255	2.02e-06	-1.84016	down	Molecular Function: protein binding (GO:0005515);; Cellular Component: nucleus (GO:0005634);; Cellular Component: vacuole (GO:0005773);; Cellular Component: chloroplast (GO:0009507);; Biological Process: response to gibberellin (GO:0009739);; Cellular Component: membrane (GO:0016020);; Biological Process: response to deep water (GO:0030912);; Biological Process: cellular macromolecule biosyntheti…	Growth-regulating factor 6 OS=Oryza sativa subsp. japonica GN=GRF6 PE=2 SV=2		PREDICTED: growth-regulating factor 1-like [Glycine max]
Glyma.09G131400.Wm82.a2.v1	1.99578	2.43147	4.4742	3.98929	0.00270368	1.10914	up	Molecular Function: DNA binding (GO:0003677);; Molecular Function: chromatin binding (GO:0003682);; Molecular Function: transcription factor activity, sequence-specific DNA binding (GO:0003700);; Biological Process: regulation of transcription, DNA-templated (GO:0006355);; Biological Process: response to salt stress (GO:0009651);; Biological Process: response to ethylene (GO:0009723);; Biological…	Protein REVEILLE 6 OS=Arabidopsis thaliana GN=RVE6 PE=2 SV=1		hypothetical protein GLYMA_09G131400 [Glycine max]
Glyma.02G003800.Wm82.a2.v1	1.57468	0.919752	0.048688	0.082301	3.85e-08	-3.5561	down	Molecular Function: protein kinase activity (GO:0004672);; Biological Process: protein phosphorylation (GO:0006468);; Cellular Component: membrane (GO:0016020);; Biological Process: cellular component organization (GO:0016043);; Biological Process: single-organism cellular process (GO:0044763);; Cellular Component: cell periphery (GO:0071944);;	KIN14B-interacting protein At4g14310 OS=Arabidopsis thaliana GN=At4g14310 PE=1 SV=1		PREDICTED: uncharacterized protein LOC100785231 [Glycine max]
Glyma.07G245800.Wm82.a2.v1	0.227937	0.251137	1.30346	0.996843	0.000599385	2.2376	up	--	--		hypothetical protein GLYMA_07G245800 [Glycine max]
Glyma.12G015100.Wm82.a2.v1	2.647	2.53747	8.3569	5.29231	2.47e-05	1.59224	up	Molecular Function: zinc ion binding (GO:0008270);; Molecular Function: oxidoreductase activity, acting on the CH-OH group of donors, NAD or NADP as acceptor (GO:0016616);; Biological Process: oxidation-reduction process (GO:0055114);;	Alcohol dehydrogenase-like 2 OS=Arabidopsis thaliana GN=At1g22440 PE=2 SV=1		PREDICTED: alcohol dehydrogenase-like 2 [Glycine max]
Glyma.02G149400.Wm82.a2.v1	1.46234	1.2631	0.913251	0.345235	0.000277834	-1.66796	down	Cellular Component: amyloplast (GO:0009501);; Cellular Component: chloroplast (GO:0009507);; Cellular Component: chromoplast (GO:0009509);; Cellular Component: etioplast (GO:0009513);; Cellular Component: proplastid (GO:0009537);; Biological Process: chloroplast organization (GO:0009658);; Biological Process: leaf morphogenesis (GO:0009965);; Biological Process: chloroplast mRNA processing (GO:00…	Protein PALE CRESS, chloroplastic OS=Arabidopsis thaliana GN=PAC PE=2 SV=1		hypothetical protein GLYMA_02G149400 [Glycine max]
Glyma.17G175700.Wm82.a2.v1	13.3489	12.7015	4.30099	3.12197	1.52e-07	-1.57396	down	Biological Process: nuclear division (GO:0000280);; Biological Process: cytokinesis by cell plate formation (GO:0000911);; Molecular Function: cyclin-dependent protein serine/threonine kinase inhibitor activity (GO:0004861);; Cellular Component: nucleus (GO:0005634);; Biological Process: regulation of DNA replication (GO:0006275);; Biological Process: chromatin silencing (GO:0006342);; Biological…	Cyclin-dependent kinase inhibitor 7 OS=Arabidopsis thaliana GN=KRP7 PE=1 SV=2		PREDICTED: cyclin-dependent kinase inhibitor 7 [Glycine max]
Glyma.08G043000.Wm82.a2.v1	32.4462	38.778	70.6332	67.5435	4.15e-08	1.13752	up	--	Protein TIFY 6B OS=Arabidopsis thaliana GN=TIFY6B PE=1 SV=1		hypothetical protein GLYMA_08G043000 [Glycine max]
Glyma.18G021700.Wm82.a2.v1	20.9949	32.5429	5.64676	11.5395	0.00183759	-1.36459	down	Cellular Component: Golgi apparatus (GO:0005794);; Cellular Component: plasma membrane (GO:0005886);; Biological Process: lipid transport (GO:0006869);; Biological Process: intra-Golgi vesicle-mediated transport (GO:0006891);; Cellular Component: plasmodesma (GO:0009506);; Biological Process: response to wounding (GO:0009611);; Biological Process: response to nematode (GO:0009624);; Cellular Comp…	Protein NRT1/ PTR FAMILY 5.1 OS=Arabidopsis thaliana GN=NPF5.1 PE=2 SV=2		PREDICTED: protein NRT1/ PTR FAMILY 5.1-like [Glycine max]
Glyma.04G222100.Wm82.a2.v1	32.2958	23.6697	93.274	45.533	0.000247041	1.48169	up	Molecular Function: structural constituent of cell wall (GO:0005199);; Cellular Component: extracellular region (GO:0005576);; Cellular Component: cytosol (GO:0005829);; Biological Process: syncytium formation (GO:0006949);; Cellular Component: plant-type cell wall (GO:0009505);; Cellular Component: plasmodesma (GO:0009506);; Cellular Component: chloroplast (GO:0009507);; Biological Process: resp…	Expansin-A8 OS=Arabidopsis thaliana GN=EXPA8 PE=2 SV=1		PREDICTED: expansin-A8-like [Glycine max]
Glyma.03G205000.Wm82.a2.v1	4.03984	3.00344	0.931506	0.567604	1.71e-08	-2.31379	down	Biological Process: DNA replication (GO:0006260);; Biological Process: DNA methylation (GO:0006306);; Biological Process: cell proliferation (GO:0008283);; Cellular Component: intracellular membrane-bounded organelle (GO:0043231);; Biological Process: histone H3-K9 methylation (GO:0051567);;	--		PREDICTED: uncharacterized protein LOC100816076 isoform X1 [Glycine max]
Glyma.18G028100.Wm82.a2.v1	2.40499	2.32772	4.2972	5.04619	0.000340049	1.16958	up	--	--		hypothetical protein GLYMA_18G028100 [Glycine max]
Glyma.06G090800.Wm82.a2.v1	2.91062	4.00733	25.1884	25.0909	1.37e-36	3.0331	up	--	Receptor-like protein kinase HAIKU2 OS=Arabidopsis thaliana GN=IKU2 PE=1 SV=1		PREDICTED: receptor-like protein kinase HAIKU2 [Glycine max]
Glyma.06G290000.Wm82.a2.v1	6.17694	7.39749	24.0871	28.2523	3.23e-19	2.13547	up	Biological Process: respiratory burst involved in defense response (GO:0002679);; Molecular Function: DNA binding (GO:0003677);; Molecular Function: transcription factor activity, sequence-specific DNA binding (GO:0003700);; Molecular Function: protein binding (GO:0005515);; Cellular Component: nucleus (GO:0005634);; Cellular Component: nucleolus (GO:0005730);; Biological Process: regulation of t…	Ethylene-responsive transcription factor 9 OS=Arabidopsis thaliana GN=ERF9 PE=2 SV=1		PREDICTED: ethylene-responsive transcription factor 9-like [Glycine max]
Glyma.03G179500.Wm82.a2.v1	12.2433	12.1587	3.54387	6.15538	0.00687165	-1.07321	down	Molecular Function: SNAP receptor activity (GO:0005484);; Cellular Component: nucleus (GO:0005634);; Cellular Component: endoplasmic reticulum (GO:0005783);; Cellular Component: plasma membrane (GO:0005886);; Biological Process: protein targeting to membrane (GO:0006612);; Biological Process: membrane fusion (GO:0006944);; Molecular Function: protein transporter activity (GO:0008565);; Cellular C…	Syntaxin-71 OS=Arabidopsis thaliana GN=SYP71 PE=1 SV=1		uncharacterized protein LOC100780958 [Glycine max]
Glyma.16G209100.Wm82.a2.v1	2.35382	2.21965	16.8356	10.3602	2.61e-16	2.71455	up	--	Putative UPF0481 protein At3g02645 OS=Arabidopsis thaliana GN=At3g02645 PE=3 SV=1		PREDICTED: putative UPF0481 protein At3g02645 [Glycine max]
Glyma.15G110200.Wm82.a2.v1	10.6352	12.8999	1.96061	4.27939	0.000219736	-1.61978	down	Molecular Function: aspartic-type endopeptidase activity (GO:0004190);; Cellular Component: extracellular region (GO:0005576);; Cellular Component: vacuole (GO:0005773);; Cellular Component: endoplasmic reticulum (GO:0005783);; Cellular Component: cytosol (GO:0005829);; Biological Process: glycolytic process (GO:0006096);; Biological Process: proteolysis (GO:0006508);; Biological Process: protein…	Aspartic proteinase A1 OS=Arabidopsis thaliana GN=APA1 PE=1 SV=1		hypothetical protein GLYMA_15G110200 [Glycine max]
Glyma.08G344800.Wm82.a2.v1	2.13435	2.39035	0.651344	0.43426	0.000346507	-1.64115	down	Cellular Component: nucleus (GO:0005634);;	--		PREDICTED: putative SOS response-associated peptidase YoqW [Glycine max]
Glyma.02G153000.Wm82.a2.v1	4.05435	7.28188	17.9241	11.2166	0.00140309	1.50111	up	Cellular Component: cytoplasm (GO:0005737);; Molecular Function: arsenate reductase (glutaredoxin) activity (GO:0008794);; Molecular Function: electron carrier activity (GO:0009055);; Biological Process: cellular process (GO:0009987);; Molecular Function: protein disulfide oxidoreductase activity (GO:0015035);; Cellular Component: cytoplasmic vesicle (GO:0016023);; Biological Process: cell redox …	Glutaredoxin-C13 OS=Arabidopsis thaliana GN=GRXC13 PE=3 SV=1		uncharacterized protein LOC100500442 [Glycine max]
Glyma.06G086600.Wm82.a2.v1	12.0695	12.8469	1.0968	2.26504	1.58e-11	-2.57205	down	Molecular Function: transcription factor activity, sequence-specific DNA binding (GO:0003700);; Molecular Function: protein binding (GO:0005515);; Cellular Component: nucleus (GO:0005634);; Biological Process: regulation of transcription, DNA-templated (GO:0006355);; Biological Process: cellular response to nitrogen starvation (GO:0006995);; Biological Process: sister chromatid cohesion (GO:00070…	Homeobox-leucine zipper protein ATHB-15 OS=Arabidopsis thaliana GN=ATHB-15 PE=1 SV=1		PREDICTED: homeobox-leucine zipper protein ATHB-15-like [Glycine max]
Glyma.07G017600.Wm82.a2.v1	2.08773	1.3917	0.361918	0.289775	3.2e-05	-2.03391	down	--	--		PREDICTED: uncharacterized protein LOC102668384 isoform X1 [Glycine max]
Glyma.08G119500.Wm82.a2.v1	0	0	4.8233	3.34341	1.34e-16	6.67628	up	Cellular Component: cell wall (GO:0005618);; Biological Process: cell growth (GO:0016049);; Cellular Component: anchored component of membrane (GO:0031225);; Cellular Component: intracellular membrane-bounded organelle (GO:0043231);; Cellular Component: cytoplasmic part (GO:0044444);; Cellular Component: plasma membrane part (GO:0044459);; Biological Process: root development (GO:0048364);; Biolo…	Fasciclin-like arabinogalactan protein 12 OS=Arabidopsis thaliana GN=FLA12 PE=2 SV=2		PREDICTED: fasciclin-like arabinogalactan protein 12 [Glycine max]
Glyma.18G231700.Wm82.a2.v1	0	0	13.5412	6.03167	4.77e-18	6.96441	up	Molecular Function: serine-type endopeptidase inhibitor activity (GO:0004867);; Cellular Component: extracellular region (GO:0005576);; Biological Process: negative regulation of peptidase activity (GO:0010466);;	Seed trypsin/chymotrypsin inhibitor TI5-72 OS=Pisum sativum GN=TI572 PE=2 SV=1		PREDICTED: Bowman-Birk type proteinase inhibitor-like [Glycine max]
Glyma.19G167300.Wm82.a2.v1	0.015987	0.066917	0.351805	0.290908	0.00392015	2.52997	up	--	Probable leucine-rich repeat receptor-like protein kinase At1g35710 OS=Arabidopsis thaliana GN=At1g35710 PE=2 SV=1		PREDICTED: probable LRR receptor-like serine/threonine-protein kinase At4g08850 [Glycine max]
Glyma.17G021400.Wm82.a2.v1	34.8946	37.8181	9.37288	15.0898	8.48e-06	-1.32123	down	--	--		PREDICTED: uncharacterized protein LOC100788041 [Glycine max]
Glyma.07G062300.Wm82.a2.v1	4.96048	4.08699	19.6931	19.3509	1.24e-22	2.29707	up	Cellular Component: chloroplast (GO:0009507);; Biological Process: systemic acquired resistance (GO:0009627);; Biological Process: regulation of defense response (GO:0031347);;	--		PREDICTED: uncharacterized protein LOC100778727 [Glycine max]
Glyma.17G232900.Wm82.a2.v1	0.118515	0.266369	6.49853	6.00622	1.91e-26	4.87107	up	--	--		PREDICTED: uncharacterized protein LOC100791035 [Glycine max]
Glyma.06G152000.Wm82.a2.v1	8.51718	8.45655	1.57265	2.81779	3.9e-06	-1.67446	down	--	Probable pectinesterase/pectinesterase inhibitor 51 OS=Arabidopsis thaliana GN=PME51 PE=2 SV=1		hypothetical protein GLYMA_06G152000 [Glycine max]
Glyma.04G218900.Wm82.a2.v1	140.73	160.492	335.369	274.532	9.43e-09	1.22683	up	Cellular Component: histone acetyltransferase complex (GO:0000123);; Molecular Function: DNA binding (GO:0003677);; Molecular Function: protein binding (GO:0005515);; Cellular Component: plasma membrane (GO:0005886);; Biological Process: response to stress (GO:0006950);; Biological Process: response to xenobiotic stimulus (GO:0009410);; Cellular Component: plastid (GO:0009536);; Biological Proces…	ABC transporter F family member 5 OS=Arabidopsis thaliana GN=ABCF5 PE=2 SV=1		PREDICTED: ABC transporter F family member 5 [Glycine max]
Glyma.06G123700.Wm82.a2.v1	0.097984	0.145999	8.00842	6.15446	1.16e-30	5.47175	up	--	Pathogen-related protein OS=Hordeum vulgare PE=2 SV=2		PREDICTED: pathogen-related protein-like [Glycine max]
Glyma.11G138600.Wm82.a2.v1	2.25823	3.40795	6.55418	6.52584	1.59e-05	1.39089	up	--	Scarecrow-like protein 14 OS=Arabidopsis thaliana GN=SCL14 PE=2 SV=2		PREDICTED: scarecrow-like protein 14 isoform X1 [Glycine max]
Glyma.06G115200.Wm82.a2.v1	4.29126	4.60042	8.84022	8.07991	5.42e-05	1.11072	up	--	F-box protein 7 OS=Arabidopsis thaliana GN=SKIP32 PE=1 SV=1		F-box protein 7 [Glycine soja]
Glyma.12G017400.Wm82.a2.v1	0	0	0.095028	0.338406	0.00827	2.97387	up	Cellular Component: nucleus (GO:0005634);; Cellular Component: Golgi stack (GO:0005795);; Cellular Component: cytosol (GO:0005829);; Cellular Component: plasma membrane (GO:0005886);; Biological Process: protein targeting to vacuole (GO:0006623);; Biological Process: intra-Golgi vesicle-mediated transport (GO:0006891);; Biological Process: membrane fusion (GO:0006944);; Molecular Function: protei…	--		PREDICTED: TOM1-like protein 2 [Glycine max]
Glyma.19G016000.Wm82.a2.v1	23.3718	18.6326	44.9436	47.0308	1.12e-10	1.36624	up	Biological Process: maltose metabolic process (GO:0000023);; Biological Process: chlorophyll catabolic process (GO:0015996);; Biological Process: starch biosynthetic process (GO:0019252);;	--		PREDICTED: uncharacterized protein LOC100778484 [Glycine max]
Glyma.17G169100.Wm82.a2.v1	24.6853	30.6041	12.0286	10.5382	5.72e-05	-1.08262	down	Biological Process: response to stress (GO:0006950);; Molecular Function: oxidoreductase activity, acting on paired donors, with incorporation or reduction of molecular oxygen, 2-oxoglutarate as one donor, and incorporation of one atom each of oxygen into both donors (GO:0016706);; Biological Process: secondary metabolic process (GO:0019748);; Biological Process: cellular biosynthetic process (GO…	Probable 2-oxoglutarate-dependent dioxygenase At3g50210 OS=Arabidopsis thaliana GN=At3g50210 PE=2 SV=1		hypothetical protein GLYMA_17G169100 [Glycine max]
Glyma.18G035900.Wm82.a2.v1	1.79087	3.38498	8.00551	6.39766	6.21e-05	1.6314	up	Cellular Component: plasma membrane (GO:0005886);; Molecular Function: transferase activity, transferring glycosyl groups (GO:0016757);;	--		PREDICTED: uncharacterized protein LOC100802549 [Glycine max]
Glyma.14G200800.Wm82.a2.v1	16.8701	15.7738	3.95286	7.75997	0.000661287	-1.11971	down	Molecular Function: O-methyltransferase activity (GO:0008171);; Biological Process: methylation (GO:0032259);; Molecular Function: protein dimerization activity (GO:0046983);;	Probable O-methyltransferase 3 OS=Humulus lupulus GN=OMT3 PE=2 SV=1		hypothetical protein GLYMA_14G200800 [Glycine max]
Glyma.08G224800.Wm82.a2.v1	1.41123	1.06494	0.158733	0.234511	0.000144048	-2.1708	down	Biological Process: nuclear division (GO:0000280);; Biological Process: cytokinesis by cell plate formation (GO:0000911);; Molecular Function: structural constituent of ribosome (GO:0003735);; Cellular Component: nucleus (GO:0005634);; Cellular Component: ribosome (GO:0005840);; Biological Process: acetyl-CoA metabolic process (GO:0006084);; Biological Process: translation (GO:0006412);; Biologic…	--		PREDICTED: uncharacterized protein LOC100776804 [Glycine max]
Glyma.04G030100.Wm82.a2.v1	0.153989	1.17067	0	0	0.00707216	-3.02302	down	Molecular Function: binding (GO:0005488);; Molecular Function: iron ion binding (GO:0005506);; Cellular Component: extracellular region (GO:0005576);; Biological Process: alcohol metabolic process (GO:0006066);; Biological Process: steroid biosynthetic process (GO:0006694);; Biological Process: terpenoid metabolic process (GO:0006721);; Molecular Function: electron carrier activity (GO:0009055);;…	Cytochrome P450 720B2 OS=Pinus taeda GN=CYP720B2 PE=2 SV=1		hypothetical protein GLYMA_04G030100 [Glycine max]
Glyma.08G163400.Wm82.a2.v1	3.79181	3.61494	0.570766	1.39734	0.00526102	-1.57267	down	Cellular Component: mitochondrion (GO:0005739);; Biological Process: determination of bilateral symmetry (GO:0009855);; Biological Process: animal organ morphogenesis (GO:0009887);; Biological Process: meristem initiation (GO:0010014);; Biological Process: xylem and phloem pattern formation (GO:0010051);; Biological Process: meristem maintenance (GO:0010073);; Biological Process: flower morphogen…	--		PREDICTED: uncharacterized protein LOC100791744 [Glycine max]
Glyma.07G131700.Wm82.a2.v1	1.70035	2.16948	0.20241	0.32755	2.69e-09	-2.51203	down	Molecular Function: adenylate cyclase activity (GO:0004016);; Cellular Component: mitochondrion (GO:0005739);; Cellular Component: chloroplast (GO:0009507);; Biological Process: post-embryonic development (GO:0009791);; Biological Process: single-organism developmental process (GO:0044767);; Biological Process: reproductive structure development (GO:0048608);;	Pentatricopeptide repeat-containing protein At5g16420, mitochondrial OS=Arabidopsis thaliana GN=At5g16420 PE=2 SV=1		PREDICTED: pentatricopeptide repeat-containing protein At5g16420, mitochondrial [Glycine max]
Glyma.04G043400.Wm82.a2.v1	1.24353	1.00246	0.11932	0	0.00674676	-2.74095	down	Biological Process: regulation of cyclin-dependent protein serine/threonine kinase activity (GO:0000079);; Biological Process: double-strand break repair via homologous recombination (GO:0000724);; Biological Process: cell morphogenesis (GO:0000902);; Biological Process: developmental process involved in reproduction (GO:0003006);; Molecular Function: protein binding (GO:0005515);; Cellular Compo…	Putative cyclin-A3-1 OS=Arabidopsis thaliana GN=CYCA3-1 PE=3 SV=1		hypothetical protein GLYMA_04G043400 [Glycine max]
Glyma.14G175800.Wm82.a2.v1	8.26831	7.29782	0.485915	2.04221	0.000551196	-2.17496	down	Cellular Component: nucleus (GO:0005634);; Biological Process: protein targeting to membrane (GO:0006612);; Biological Process: metabolic process (GO:0008152);; Cellular Component: chloroplast (GO:0009507);; Biological Process: response to abiotic stimulus (GO:0009628);; Biological Process: flavonoid biosynthetic process (GO:0009813);; Biological Process: salicylic acid mediated signaling pathway…	7-deoxyloganetin glucosyltransferase OS=Gardenia jasminoides GN=UGT85A24 PE=1 SV=1		PREDICTED: 7-deoxyloganetin glucosyltransferase-like [Glycine max]
Glyma.13G070100.Wm82.a2.v1	86.9625	64.9654	14.8656	23.1513	1.92e-08	-1.73461	down	Biological Process: pentose-phosphate shunt (GO:0006098);; Cellular Component: chloroplast thylakoid membrane (GO:0009535);; Cellular Component: chloroplast stroma (GO:0009570);; Cellular Component: chloroplast envelope (GO:0009941);; Biological Process: isopentenyl diphosphate biosynthetic process, methylerythritol 4-phosphate pathway (GO:0019288);; Biological Process: metal ion transport (GO:00…	--		uncharacterized protein LOC100500408 [Glycine max]
Glyma.12G174900.Wm82.a2.v1	11.9043	11.07	25.819	19.9315	6.96e-06	1.19634	up	Cellular Component: nucleus (GO:0005634);; Cellular Component: mitochondrion (GO:0005739);; Cellular Component: cytosol (GO:0005829);; Cellular Component: plastid (GO:0009536);; Biological Process: cytokinin biosynthetic process (GO:0009691);; Biological Process: maintenance of floral meristem identity (GO:0010076);; Biological Process: maintenance of inflorescence meristem identity (GO:0010077);…	Cytokinin riboside 5&apos;-monophosphate phosphoribohydrolase LOG1 OS=Arabidopsis thaliana GN=LOG1 PE=1 SV=1		PREDICTED: cytokinin riboside 5&apos;-monophosphate phosphoribohydrolase LOG1-like [Glycine max]
Glyma.14G041600.Wm82.a2.v1	0.83638	0.655213	0	0.01447	8.25e-11	-4.99265	down	Biological Process: regionalization (GO:0003002);; Molecular Function: protein kinase activity (GO:0004672);; Molecular Function: protein serine/threonine kinase activity (GO:0004674);; Molecular Function: protein tyrosine kinase activity (GO:0004713);; Molecular Function: ATP binding (GO:0005524);; Cellular Component: cytosol (GO:0005829);; Cellular Component: plasma membrane (GO:0005886);; Biol…	Probable inactive receptor kinase At5g10020 OS=Arabidopsis thaliana GN=At5g10020 PE=1 SV=2		PREDICTED: probable inactive receptor kinase At5g10020 isoform X2 [Glycine max]
Glyma.03G079200.Wm82.a2.v1	0.999724	1.4002	4.44327	4.71034	5.26e-10	2.08669	up	Molecular Function: zinc ion binding (GO:0008270);;	--		PREDICTED: E3 ubiquitin-protein ligase complex SLX5-SLX8 subunit SLX8-like [Glycine max]
Glyma.15G128700.Wm82.a2.v1	1.46658	1.21134	2.22973	5.03397	0.00638811	1.54189	up	--	Peroxidase 22 OS=Arabidopsis thaliana GN=PER22 PE=1 SV=2		peroxidase, pathogen-induced precursor [Glycine max]
Glyma.18G031800.Wm82.a2.v1	11.6007	8.78398	2.90095	4.16027	0.000237199	-1.26477	down	--	--		PREDICTED: uncharacterized protein LOC100796164 [Glycine max]
Glyma.08G268000.Wm82.a2.v1	0.839858	1.51935	0	0	0.000469385	-3.67678	down	--	Defensin-like protein OS=Petunia integrifolia PE=2 SV=1		PREDICTED: defensin-like protein [Glycine max]
Glyma.16G218700.Wm82.a2.v1	2.16731	1.93302	0.379284	0.432202	0.000362042	-1.76423	down	Molecular Function: DNA binding (GO:0003677);; Molecular Function: DNA-directed DNA polymerase activity (GO:0003887);; Cellular Component: mitochondrion (GO:0005739);; Biological Process: DNA-dependent DNA replication (GO:0006261);; Cellular Component: epsilon DNA polymerase complex (GO:0008622);;	DNA polymerase epsilon subunit B OS=Arabidopsis thaliana GN=DPB2 PE=1 SV=1		PREDICTED: DNA polymerase epsilon subunit 2 isoform X1 [Glycine max]
Glyma.04G063700.Wm82.a2.v1	0.96881	1.04567	4.51071	4.34737	9.15e-13	2.24178	up	Molecular Function: zinc ion binding (GO:0008270);;	--		PREDICTED: uncharacterized protein LOC100776373 [Glycine max]
Glyma.10G292200.Wm82.a2.v1	4.0341	2.59678	0.167599	0.732094	0.00238018	-2.26568	down	Biological Process: flavonoid biosynthetic process (GO:0009813);; Molecular Function: chalcone isomerase activity (GO:0045430);;	Chalcone--flavonone isomerase 1B-2 OS=Glycine max GN=CHI1B2 PE=2 SV=1		Chalcone--flavonone isomerase 1B-2 [Glycine soja]
Glyma.03G231400.Wm82.a2.v1	2.78154	3.3718	6.96574	6.19461	0.00882275	1.25082	up	Biological Process: single-organism process (GO:0044699);;	AT-hook motif nuclear-localized protein 17 OS=Arabidopsis thaliana GN=AHL17 PE=2 SV=1		PREDICTED: AT-hook motif nuclear-localized protein 17-like [Glycine max]
Glyma.07G145800.Wm82.a2.v1	1.83239	2.39045	4.55626	4.90801	0.000348779	1.33712	up	--	--		PREDICTED: uncharacterized protein LOC100802123 [Glycine max]
Glyma.13G360600.Wm82.a2.v1	3.34861	3.92106	9.76816	7.83127	5.73e-07	1.46571	up	Cellular Component: SCF ubiquitin ligase complex (GO:0019005);; Cellular Component: intracellular membrane-bounded organelle (GO:0043231);; Biological Process: negative regulation of cytokinin-activated signaling pathway (GO:0080037);;	F-box/kelch-repeat protein At1g80440 OS=Arabidopsis thaliana GN=At1g80440 PE=2 SV=1		PREDICTED: F-box/kelch-repeat protein At1g80440-like [Glycine max]
Glyma.07G251300.Wm82.a2.v1	0	0.102953	5.29147	12.2153	0.0067095	3.04608	up	Cellular Component: endosome (GO:0005768);; Cellular Component: Golgi apparatus (GO:0005794);; Cellular Component: trans-Golgi network (GO:0005802);; Cellular Component: plasma membrane (GO:0005886);; Biological Process: amino acid transport (GO:0006865);; Biological Process: toxin catabolic process (GO:0009407);; Biological Process: response to nitrate (GO:0010167);; Biological Process: response…	CASP-like protein 1D2 OS=Glycine max PE=2 SV=1		CASP-like protein 7 [Glycine soja]
Glyma.01G195000.Wm82.a2.v1	16.966	18.3936	3.37717	7.10338	0.00032012	-1.47659	down	Cellular Component: Golgi membrane (GO:0000139);; Molecular Function: protein binding (GO:0005515);; Cellular Component: endosome (GO:0005768);; Cellular Component: Golgi apparatus (GO:0005794);; Cellular Component: trans-Golgi network (GO:0005802);; Biological Process: response to mechanical stimulus (GO:0009612);; Biological Process: multidimensional cell growth (GO:0009825);; Biological Proces…	Galactomannan galactosyltransferase 1 OS=Cyamopsis tetragonoloba GN=GMGT1 PE=1 SV=1		PREDICTED: galactomannan galactosyltransferase 1-like [Glycine max]
Glyma.20G004900.Wm82.a2.v1	7.48888	7.19434	1.69984	2.79461	7.57e-05	-1.4392	down	Molecular Function: catalytic activity (GO:0003824);; Cellular Component: plasma membrane (GO:0005886);; Biological Process: metabolic process (GO:0008152);;	Probable xyloglucan galactosyltransferase GT17 OS=Arabidopsis thaliana GN=GT17 PE=2 SV=1		PREDICTED: xyloglucan galactosyltransferase KATAMARI1 homolog [Glycine max]
Glyma.11G233500.Wm82.a2.v1	1.37342	0.97902	0.093141	0.182654	4.96e-05	-2.48012	down	Biological Process: microtubule cytoskeleton organization (GO:0000226);; Biological Process: polysaccharide biosynthetic process (GO:0000271);; Biological Process: polysaccharide catabolic process (GO:0000272);; Biological Process: regionalization (GO:0003002);; Molecular Function: protein kinase activity (GO:0004672);; Molecular Function: protein serine/threonine kinase activity (GO:0004674);; M…	Probable leucine-rich repeat receptor-like protein kinase IMK3 OS=Arabidopsis thaliana GN=IMK3 PE=1 SV=1		PREDICTED: probably inactive leucine-rich repeat receptor-like protein kinase IMK2 [Glycine max]
Glyma.15G229400.Wm82.a2.v1	6.9761	8.86298	13.8949	22.5822	7.18e-06	1.4295	up	--	Protein LNK3 OS=Arabidopsis thaliana GN=LNK3 PE=1 SV=1		PREDICTED: uncharacterized protein LOC100817056 [Glycine max]
Glyma.09G039800.Wm82.a2.v1	39.0047	44.0989	8.23587	12.876	2.94e-07	-1.70826	down	Biological Process: hormone-mediated signaling pathway (GO:0009755);; Cellular Component: anchored component of membrane (GO:0031225);;	--		PREDICTED: extensin-2-like [Glycine max]
Glyma.02G244700.Wm82.a2.v1	4.86144	3.48409	0.515715	1.13931	0.000408954	-1.99419	down	Cellular Component: extracellular region (GO:0005576);; Cellular Component: endoplasmic reticulum (GO:0005783);; Biological Process: carbohydrate metabolic process (GO:0005975);; Biological Process: chromatin silencing (GO:0006342);; Biological Process: cell communication (GO:0007154);; Cellular Component: plant-type cell wall (GO:0009505);; Cellular Component: plasmodesma (GO:0009506);; Biologic…	Glucan endo-1,3-beta-glucosidase 2 OS=Arabidopsis thaliana GN=At1g66250 PE=1 SV=2		PREDICTED: glucan endo-1,3-beta-glucosidase 2-like isoform X1 [Glycine max]
Glyma.09G275100.Wm82.a2.v1	2.05747	2.73292	3.97985	4.40234	0.00453566	1.00015	up	--	Probable serine/threonine-protein kinase PIX7 OS=Arabidopsis thaliana GN=PIX7 PE=1 SV=1		PREDICTED: probable receptor-like protein kinase At3g55450 [Glycine max]
Glyma.06G298100.Wm82.a2.v1	14.3897	10.9417	4.81081	5.08432	9.71e-05	-1.10813	down	Biological Process: rRNA processing (GO:0006364);; Biological Process: tRNA metabolic process (GO:0006399);; Cellular Component: chloroplast (GO:0009507);; Biological Process: chloroplast organization (GO:0009658);; Biological Process: embryo development ending in seed dormancy (GO:0009793);;	--		PREDICTED: uncharacterized protein LOC100819518 [Glycine max]
Glyma.06G146100.Wm82.a2.v1	0.292369	0.130754	1.41855	1.17637	0.00271531	2.34497	up	--	--		PREDICTED: uncharacterized protein LOC100793430 isoform X2 [Glycine max]
Glyma.11G247400.Wm82.a2.v1	4.04332	2.3809	0.197795	0.359512	2.76e-06	-2.87343	down	Cellular Component: kinetochore (GO:0000776);; Molecular Function: DNA binding (GO:0003677);; Molecular Function: protein binding (GO:0005515);; Cellular Component: nuclear envelope (GO:0005635);; Cellular Component: cytoplasm (GO:0005737);; Biological Process: mitotic spindle assembly checkpoint (GO:0007094);; Biological Process: cell proliferation (GO:0008283);; Cellular Component: chromocenter…	Mitotic spindle checkpoint protein MAD2 OS=Arabidopsis thaliana GN=MAD2 PE=1 SV=1		PREDICTED: mitotic spindle checkpoint protein MAD2-like [Glycine max]
Glyma.17G017400.Wm82.a2.v1	0	0	0.349007	0.151153	0.0037372	3.19769	up	Molecular Function: nucleotide binding (GO:0000166);; Cellular Component: nucleus (GO:0005634);; Cellular Component: cytosol (GO:0005829);; Biological Process: purine nucleotide biosynthetic process (GO:0006164);; Biological Process: reciprocal meiotic recombination (GO:0007131);; Cellular Component: plastid (GO:0009536);; Biological Process: cytokinin biosynthetic process (GO:0009691);; Molecula…	Adenylate isopentenyltransferase 5, chloroplastic OS=Arabidopsis thaliana GN=IPT5 PE=1 SV=2		PREDICTED: adenylate isopentenyltransferase 5, chloroplastic [Glycine max]
Glyma.18G066500.Wm82.a2.v1	15.5447	21.5543	59.0533	49.3673	4.12e-11	1.73699	up	--	--		PREDICTED: uncharacterized protein LOC100799508 [Glycine max]
Glyma.04G115600.Wm82.a2.v1	1.42545	0.857486	0.112054	0.062304	0.00152079	-2.2149	down	Biological Process: mitochondrial fission (GO:0000266);; Cellular Component: nucleus (GO:0005634);; Cellular Component: mitochondrial outer membrane (GO:0005741);;	Mitochondrial fission protein ELM1 OS=Arabidopsis thaliana GN=ELM1 PE=1 SV=1		hypothetical protein GLYMA_04G115600 [Glycine max]
Glyma.11G054200.Wm82.a2.v1	1.79957	1.5013	0.411394	0.537606	0.00462862	-1.36576	down	Molecular Function: phospholipase C activity (GO:0004629);; Biological Process: lipid metabolic process (GO:0006629);; Biological Process: intracellular signal transduction (GO:0035556);; Cellular Component: anchored component of plasma membrane (GO:0046658);;	PI-PLC X domain-containing protein At5g67130 OS=Arabidopsis thaliana GN=At5g67130 PE=1 SV=1		PREDICTED: PI-PLC X domain-containing protein At5g67130-like isoform X1 [Glycine max]
Glyma.16G020700.Wm82.a2.v1	2.07999	2.4585	20.0367	19.4517	2.77e-41	3.28206	up	--	Auxin-responsive protein SAUR32 OS=Arabidopsis thaliana GN=SAUR32 PE=2 SV=1		uncharacterized protein LOC100305624 [Glycine max]
Glyma.07G144700.Wm82.a2.v1	3.50601	6.92483	1.27408	1.88155	0.00473867	-1.4249	down	Molecular Function: inorganic phosphate transmembrane transporter activity (GO:0005315);; Molecular Function: sugar:proton symporter activity (GO:0005351);; Biological Process: cellular aromatic compound metabolic process (GO:0006725);; Biological Process: signal transduction (GO:0007165);; Molecular Function: organic anion transmembrane transporter activity (GO:0008514);; Biological Process: res…	Probable anion transporter 3, chloroplastic OS=Arabidopsis thaliana GN=ANTR3 PE=2 SV=2		PREDICTED: probable anion transporter 3, chloroplastic [Glycine max]
Glyma.13G033900.Wm82.a2.v1	2.70779	3.37667	6.47396	7.36344	2.76e-06	1.37511	up	Molecular Function: protein kinase activity (GO:0004672);; Cellular Component: plasma membrane (GO:0005886);; Biological Process: ion transport (GO:0006811);; Cellular Component: plasmodesma (GO:0009506);; Biological Process: response to external stimulus (GO:0009605);; Biological Process: response to bacterium (GO:0009617);; Biological Process: plant-type hypersensitive response (GO:0009626);; B…	Rust resistance kinase Lr10 OS=Triticum aestivum GN=LRK10 PE=2 SV=1		PREDICTED: glycerophosphodiester phosphodiesterase protein kinase domain-containing GDPDL2-like [Glycine max]
Glyma.13G251200.Wm82.a2.v1	4.67775	3.97759	7.74045	8.71983	0.000895772	1.11329	up	Molecular Function: protein disulfide isomerase activity (GO:0003756);; Molecular Function: enzyme inhibitor activity (GO:0004857);; Cellular Component: nucleus (GO:0005634);; Cellular Component: cytosol (GO:0005829);; Cellular Component: plasma membrane (GO:0005886);; Biological Process: protein folding (GO:0006457);; Biological Process: phosphatidylinositol biosynthetic process (GO:0006661);; B…	Thioredoxin-like protein CXXS1 OS=Arabidopsis thaliana GN=CXXS1 PE=2 SV=2		uncharacterized protein LOC100306280 [Glycine max]
Glyma.02G212000.Wm82.a2.v1	11.71	13.2083	1.72559	4.88706	0.00201787	-1.59623	down	Molecular Function: protein serine/threonine kinase activity (GO:0004674);; Molecular Function: ATP binding (GO:0005524);; Cellular Component: plasma membrane (GO:0005886);; Biological Process: protein phosphorylation (GO:0006468);; Biological Process: oligopeptide transport (GO:0006857);; Biological Process: organelle organization (GO:0006996);; Biological Process: signal transduction (GO:000716…	Serine/threonine-protein kinase-like protein At1g28390 OS=Arabidopsis thaliana GN=At1g28390 PE=2 SV=1		PREDICTED: serine/threonine-protein kinase-like protein At1g28390 [Glycine max]
Glyma.11G029600.Wm82.a2.v1	2.13938	2.0376	5.37975	4.72944	1.44e-07	1.47047	up	Cellular Component: vacuole (GO:0005773);; Cellular Component: cytosol (GO:0005829);; Cellular Component: plasma membrane (GO:0005886);; Biological Process: vesicle docking involved in exocytosis (GO:0006904);; Biological Process: protein transport (GO:0015031);;	SNARE-interacting protein KEULE OS=Arabidopsis thaliana GN=KEU PE=1 SV=2		PREDICTED: SNARE-interacting protein KEULE isoform X1 [Glycine max]
Glyma.05G047800.Wm82.a2.v1	7.81878	6.89875	13.8875	14.2955	9.5e-09	1.14834	up	--	Exocyst complex component EXO70B1 OS=Arabidopsis thaliana GN=EXO70B1 PE=1 SV=1		PREDICTED: exocyst complex component EXO70B1-like [Glycine max]
Glyma.12G175800.Wm82.a2.v1	0	0	1.28147	1.44266	2.91e-06	4.54065	up	Molecular Function: carbonate dehydratase activity (GO:0004089);; Cellular Component: extracellular region (GO:0005576);; Biological Process: response to stress (GO:0006950);; Molecular Function: monodehydroascorbate reductase (NADH) activity (GO:0016656);; Molecular Function: lyase activity (GO:0016829);; Molecular Function: metal ion binding (GO:0046872);;	Alpha carbonic anhydrase 7 OS=Arabidopsis thaliana GN=ACA7 PE=2 SV=1		Bifunctional monodehydroascorbate reductase and carbonic anhydrase nectarin-3 [Glycine soja]
Glyma.11G086600.Wm82.a2.v1	2.44168	2.33475	5.68591	5.80674	0.000255337	1.4392	up	--	--		hypothetical protein GLYMA_11G086600 [Glycine max]
Glyma.14G135400.Wm82.a2.v1	3.81938	2.69096	7.22069	6.16637	0.000529509	1.23891	up	Biological Process: respiratory burst involved in defense response (GO:0002679);; Molecular Function: transcription factor activity, sequence-specific DNA binding (GO:0003700);; Molecular Function: calmodulin binding (GO:0005516);; Cellular Component: nucleus (GO:0005634);; Biological Process: regulation of transcription, DNA-templated (GO:0006355);; Biological Process: iron ion transport (GO:000…	Probable WRKY transcription factor 11 OS=Arabidopsis thaliana GN=WRKY11 PE=2 SV=2		PREDICTED: probable WRKY transcription factor 11 [Glycine max]
Glyma.18G211000.Wm82.a2.v1	0.066175	0.048982	12.048	6.95947	1.24e-33	6.55974	up	Biological Process: defense response to nematode (GO:0002215);; Molecular Function: peroxidase activity (GO:0004601);; Molecular Function: protein binding (GO:0005515);; Cellular Component: extracellular region (GO:0005576);; Cellular Component: cell wall (GO:0005618);; Cellular Component: Golgi apparatus (GO:0005794);; Cellular Component: cytosol (GO:0005829);; Biological Process: flower develop…	Cationic peroxidase 1 OS=Arachis hypogaea GN=PNC1 PE=1 SV=2		PREDICTED: cationic peroxidase 1-like [Glycine max]
Glyma.20G142900.Wm82.a2.v1	0.987092	0.755517	0.056594	0.032152	3.82e-06	-3.27052	down	Molecular Function: nucleotide binding (GO:0000166);; Biological Process: cell plate assembly (GO:0000919);; Molecular Function: protein serine/threonine kinase activity (GO:0004674);; Molecular Function: protein binding (GO:0005515);; Cellular Component: nucleus (GO:0005634);; Biological Process: DNA replication (GO:0006260);; Biological Process: DNA replication initiation (GO:0006270);; Biologi…	Mitogen-activated protein kinase kinase kinase NPK1 OS=Nicotiana tabacum GN=NPK1 PE=1 SV=1		PREDICTED: mitogen-activated protein kinase kinase kinase NPK1-like [Glycine max]
Glyma.20G129200.Wm82.a2.v1	18.753	24.2853	4.65727	8.62422	0.000106671	-1.4332	down	Molecular Function: nucleotide binding (GO:0000166);; Molecular Function: protein kinase activity (GO:0004672);; Cellular Component: cytosol (GO:0005829);; Cellular Component: plasma membrane (GO:0005886);; Biological Process: polysaccharide metabolic process (GO:0005976);; Biological Process: cellular protein modification process (GO:0006464);; Biological Process: phosphorus metabolic process (G…	Receptor protein kinase-like protein At4g34220 OS=Arabidopsis thaliana GN=At4g34220 PE=2 SV=1		PREDICTED: receptor protein kinase-like protein At4g34220 [Glycine max]
Glyma.19G172800.Wm82.a2.v1	423.056	251.776	9.09657	8.34826	1.53e-73	-4.9846	down	Biological Process: pollen tube growth (GO:0009860);; Molecular Function: oxidoreductase activity (GO:0016491);; Biological Process: oxidation-reduction process (GO:0055114);;	Short-chain dehydrogenase TIC 32, chloroplastic OS=Pisum sativum GN=TIC32 PE=1 SV=1		PREDICTED: short-chain dehydrogenase TIC 32, chloroplastic-like [Glycine max]
Glyma.16G177900.Wm82.a2.v1	8.98037	11.7082	24.2768	23.4325	2.63e-07	1.40947	up	Biological Process: metal ion transport (GO:0030001);; Molecular Function: metal ion binding (GO:0046872);;	Heavy metal-associated isoprenylated plant protein 39 OS=Arabidopsis thaliana GN=HIPP39 PE=2 SV=1		uncharacterized protein LOC100527669 [Glycine max]
Glyma.13G117600.Wm82.a2.v1	0.732132	0.873839	2.07348	2.3326	0.000369707	1.61123	up	Biological Process: regulation of immune system process (GO:0002682);; Molecular Function: transcription factor activity, sequence-specific DNA binding (GO:0003700);; Molecular Function: binding (GO:0005488);; Cellular Component: nucleus (GO:0005634);; Biological Process: anion transport (GO:0006820);; Biological Process: immune response (GO:0006955);; Biological Process: cellular response to sta…	WRKY transcription factor 42 OS=Arabidopsis thaliana GN=WRKY42 PE=2 SV=1		PREDICTED: probable WRKY transcription factor 47 [Glycine max]
Glyma.11G234800.Wm82.a2.v1	2.46076	2.9809	0	0	9.23e-10	-5.44357	down	Biological Process: metabolic process (GO:0008152);; Molecular Function: amino acid binding (GO:0016597);; Molecular Function: protein dimerization activity (GO:0046983);;	--		PREDICTED: uncharacterized protein LOC100814138 [Glycine max]
Glyma.15G136500.Wm82.a2.v1	2.05879	2.22446	0.257863	0.386831	1.37e-09	-2.38426	down	--	Probable boron transporter 2 OS=Arabidopsis thaliana GN=BOR2 PE=2 SV=1		hypothetical protein GLYMA_15G136500 [Glycine max]
Glyma.09G278600.Wm82.a2.v1	6.99765	7.89135	14.1463	12.5446	1.98e-05	1.00643	up	--	--		PREDICTED: TOM1-like protein 2 [Glycine max]
Glyma.17G063900.Wm82.a2.v1	0.162642	0.21344	4.44958	5.16737	3.06e-36	4.69581	up	--	AAA-ATPase At5g57480 OS=Arabidopsis thaliana GN=At5g57480 PE=3 SV=1		PREDICTED: probable mitochondrial chaperone BCS1-B [Glycine max]
Glyma.08G010500.Wm82.a2.v1	6.30645	5.38609	28.9702	26.2249	5.42e-31	2.43091	up	Molecular Function: protein binding (GO:0005515);; Cellular Component: cytosol (GO:0005829);; Biological Process: lignin biosynthetic process (GO:0009809);; Biological Process: positive regulation of flavonoid biosynthetic process (GO:0009963);; Biological Process: response to nitrate (GO:0010167);; Biological Process: auxin homeostasis (GO:0010252);; Biological Process: suberin biosynthetic proc…	Omega-hydroxypalmitate O-feruloyl transferase OS=Arabidopsis thaliana GN=HHT1 PE=1 SV=1		PREDICTED: omega-hydroxypalmitate O-feruloyl transferase [Glycine max]
Glyma.05G152500.Wm82.a2.v1	4.61809	6.3402	33.7163	28.0834	4.25e-23	2.66235	up	Biological Process: metabolic process (GO:0008152);; Molecular Function: O-acyltransferase activity (GO:0008374);; Biological Process: cellular process (GO:0009987);; Molecular Function: N-acyltransferase activity (GO:0016410);; Molecular Function: transferase activity, transferring acyl groups other than amino-acyl groups (GO:0016747);; Biological Process: cellular nitrogen compound metabolic pr…	Protein ECERIFERUM 26 OS=Arabidopsis thaliana GN=CER26 PE=2 SV=1		uncharacterized protein LOC100819144 [Glycine max]
Glyma.05G049300.Wm82.a2.v1	3.55117	3.83137	0	0	2.2e-29	-8.13911	down	--	Scarecrow-like protein 28 OS=Arabidopsis thaliana GN=SCL28 PE=1 SV=1		PREDICTED: scarecrow-like protein 28 [Glycine max]
Glyma.12G229700.Wm82.a2.v1	45.7376	26.7038	11.4338	13.6125	0.000377656	-1.28114	down	Molecular Function: uroporphyrinogen decarboxylase activity (GO:0004853);; Biological Process: tryptophan catabolic process (GO:0006569);; Biological Process: protoporphyrinogen IX biosynthetic process (GO:0006782);; Cellular Component: chloroplast stroma (GO:0009570);; Biological Process: indoleacetic acid biosynthetic process (GO:0009684);; Cellular Component: chloroplast envelope (GO:0009941);…	Uroporphyrinogen decarboxylase 1, chloroplastic OS=Arabidopsis thaliana GN=HEME1 PE=2 SV=2		PREDICTED: uroporphyrinogen decarboxylase 1, chloroplastic isoform X1 [Glycine max]
Glyma.02G148300.Wm82.a2.v1	1.128	1.39314	0.022779	0.176366	0.000869632	-2.71158	down	Biological Process: biosynthetic process (GO:0009058);; Molecular Function: isomerase activity (GO:0016853);;	--		PREDICTED: uncharacterized isomerase BH0283-like [Glycine max]
Glyma.04G051900.Wm82.a2.v1	0.148351	0	2.46582	2.40062	7.01e-07	4.07062	up	Molecular Function: protein binding (GO:0005515);; Cellular Component: cytoplasm (GO:0005737);; Molecular Function: electron carrier activity (GO:0009055);; Biological Process: response to bacterium (GO:0009617);; Biological Process: response to abiotic stimulus (GO:0009628);; Biological Process: defense response, incompatible interaction (GO:0009814);; Biological Process: salicylic acid mediated…	Glutaredoxin-C6 OS=Arabidopsis thaliana GN=GRXC6 PE=2 SV=2		PREDICTED: glutaredoxin-C6-like isoform X1 [Glycine max]
Glyma.15G015100.Wm82.a2.v1	6.59518	8.21824	2.47702	2.26477	3.86e-07	-1.39233	down	Molecular Function: kinase activity (GO:0016301);;	G-type lectin S-receptor-like serine/threonine-protein kinase CES101 OS=Arabidopsis thaliana GN=CES101 PE=2 SV=2		PREDICTED: G-type lectin S-receptor-like serine/threonine-protein kinase CES101 [Glycine max]
Glyma.15G096600.Wm82.a2.v1	0	0.053836	4.28576	3.45585	5.56e-14	5.49936	up	Cellular Component: nucleus (GO:0005634);; Molecular Function: arsenate reductase (glutaredoxin) activity (GO:0008794);; Molecular Function: electron carrier activity (GO:0009055);; Molecular Function: protein disulfide oxidoreductase activity (GO:0015035);; Cellular Component: cytoplasmic vesicle (GO:0016023);; Biological Process: methylglyoxal catabolic process to D-lactate via S-lactoyl-glutat…	Monothiol glutaredoxin-S2 OS=Arabidopsis thaliana GN=GRXS2 PE=3 SV=1		PREDICTED: monothiol glutaredoxin-S2-like [Glycine max]
Glyma.06G209800.Wm82.a2.v1	1.88693	3.65391	0.435573	0.802816	0.00282627	-1.77951	down	Cellular Component: chloroplast (GO:0009507);; Biological Process: plastid organization (GO:0009657);; Biological Process: gene expression (GO:0010467);; Biological Process: RNA metabolic process (GO:0016070);; Cellular Component: intracellular organelle part (GO:0044446);;	Protein CHUP1, chloroplastic OS=Arabidopsis thaliana GN=CHUP1 PE=1 SV=1		PREDICTED: protein CHUP1, chloroplastic-like [Glycine max]
Glyma.16G090000.Wm82.a2.v1	3.59098	4.32238	14.9355	12.0091	5.41e-14	1.96545	up	Molecular Function: monooxygenase activity (GO:0004497);; Molecular Function: iron ion binding (GO:0005506);; Molecular Function: electron carrier activity (GO:0009055);; Molecular Function: oxidoreductase activity, acting on paired donors, with incorporation or reduction of molecular oxygen (GO:0016705);; Molecular Function: heme binding (GO:0020037);; Biological Process: oxidation-reduction pro…	Cytochrome P450 82C4 OS=Arabidopsis thaliana GN=CYP82C4 PE=2 SV=1		PREDICTED: cytochrome P450 CYP82D47-like [Glycine max]
Glyma.16G076600.Wm82.a2.v1	0.375987	0.155169	6.8417	4.26549	3.45e-18	4.25606	up	Molecular Function: iron ion binding (GO:0005506);; Cellular Component: extracellular region (GO:0005576);; Cellular Component: endoplasmic reticulum membrane (GO:0005789);; Molecular Function: electron carrier activity (GO:0009055);; Biological Process: response to water deprivation (GO:0009414);; Cellular Component: chloroplast (GO:0009507);; Biological Process: unidimensional cell growth (GO:0…	Abscisic acid 8&apos;-hydroxylase 1 OS=Arabidopsis thaliana GN=CYP707A1 PE=2 SV=1		PREDICTED: abscisic acid 8&apos;-hydroxylase 1-like isoform X1 [Glycine max]
Glyma.04G057500.Wm82.a2.v1	6.7265	5.98956	2.35519	1.67367	2.45e-06	-1.4534	down	Molecular Function: isomerase activity (GO:0016853);;	--		PREDICTED: uncharacterized protein LOC100807358 isoform X1 [Glycine max]
Glyma.07G237500.Wm82.a2.v1	6.07758	6.4295	1.02974	1.57842	0.000320852	-1.89825	down	Molecular Function: enzyme inhibitor activity (GO:0004857);; Molecular Function: pectinesterase activity (GO:0030599);; Biological Process: negative regulation of catalytic activity (GO:0043086);;	Cell wall / vacuolar inhibitor of fructosidase 1 OS=Arabidopsis thaliana GN=C/VIF1 PE=1 SV=1		PREDICTED: cell wall / vacuolar inhibitor of fructosidase 1-like [Glycine max]
Glyma.17G250200.Wm82.a2.v1	3.18119	3.22253	41.4909	38.8649	3.79e-95	3.83588	up	Cellular Component: nucleus (GO:0005634);; Cellular Component: mitochondrion (GO:0005739);;	Uncharacterized protein At1g01500 OS=Arabidopsis thaliana GN=At1g01500 PE=2 SV=1		PREDICTED: uncharacterized protein LOC100791398 isoform X1 [Glycine max]
Glyma.U017900.Wm82.a2.v1	0	0	2.81601	2.74515	4.47e-18	6.85675	up	Biological Process: single-organism process (GO:0044699);;	--		PREDICTED: UPF0496 protein 4-like [Glycine max]
Glyma.09G124100.Wm82.a2.v1	2.25539	3.50028	0.891862	0.87677	0.00145723	-1.41206	down	--	--		hypothetical protein GLYMA_09G124100 [Glycine max]
Glyma.15G227000.Wm82.a2.v1	1.55325	1.34126	4.67048	3.02786	2.74e-05	1.61816	up	Biological Process: transition metal ion transport (GO:0000041);; Molecular Function: protein serine/threonine kinase activity (GO:0004674);; Molecular Function: protein binding (GO:0005515);; Molecular Function: ATP binding (GO:0005524);; Cellular Component: vacuole (GO:0005773);; Cellular Component: plasma membrane (GO:0005886);; Biological Process: protein phosphorylation (GO:0006468);; Biolog…	Cysteine-rich receptor-like protein kinase 10 OS=Arabidopsis thaliana GN=CRK10 PE=1 SV=3		PREDICTED: putative receptor-like protein kinase At4g00960 isoform X1 [Glycine max]
Glyma.11G084500.Wm82.a2.v1	5.31648	4.2658	0.235752	0.566132	1.58e-10	-3.11967	down	Biological Process: regulation of cyclin-dependent protein serine/threonine kinase activity (GO:0000079);; Cellular Component: nucleus (GO:0005634);; Biological Process: mitotic cell cycle (GO:0007067);; Molecular Function: protein kinase binding (GO:0019901);; Biological Process: cell division (GO:0051301);;	G2/mitotic-specific cyclin-1 OS=Medicago sativa subsp. varia PE=2 SV=1		G2/mitotic-specific cyclin-1 [Glycine soja]
Glyma.08G293800.Wm82.a2.v1	31.2603	20.3901	1.60734	6.68495	0.000160887	-2.24896	down	--	--		uncharacterized protein LOC100306651 precursor [Glycine max]
Glyma.02G208500.Wm82.a2.v1	0.254571	0.414479	1.28857	1.60133	0.000621515	2.08488	up	Molecular Function: protein serine/threonine kinase activity (GO:0004674);; Molecular Function: protein binding (GO:0005515);; Molecular Function: ATP binding (GO:0005524);; Cellular Component: nucleus (GO:0005634);; Cellular Component: cytosol (GO:0005829);; Cellular Component: plasma membrane (GO:0005886);; Biological Process: sucrose metabolic process (GO:0005985);; Biological Process: glycoly…	Serine/threonine-protein kinase SAPK2 OS=Oryza sativa subsp. indica GN=SAPK2 PE=2 SV=2		PREDICTED: serine/threonine-protein kinase SAPK2 [Glycine max]
Glyma.04G106500.Wm82.a2.v1	0.051574	0.050728	2.56607	1.34329	3.1e-07	4.11243	up	Cellular Component: chromatin (GO:0000785);; Molecular Function: protein binding (GO:0005515);; Cellular Component: nucleus (GO:0005634);; Cellular Component: plasma membrane (GO:0005886);; Biological Process: DNA metabolic process (GO:0006259);; Biological Process: regulation of transcription, DNA-templated (GO:0006355);; Cellular Component: plasmodesma (GO:0009506);; Cellular Component: chlorop…	Heavy metal-associated isoprenylated plant protein 24 OS=Arabidopsis thaliana GN=HIPP24 PE=1 SV=1		PREDICTED: heavy metal-associated isoprenylated plant protein 26-like [Glycine max]
Glyma.02G228100.Wm82.a2.v1	1.37252	0.885131	98.25	79.942	7.47e-129	6.40945	up	Molecular Function: asparagine synthase (glutamine-hydrolyzing) activity (GO:0004066);; Molecular Function: aspartate-ammonia ligase activity (GO:0004071);; Molecular Function: ATP binding (GO:0005524);; Cellular Component: cytosol (GO:0005829);; Biological Process: glutamine metabolic process (GO:0006541);; Biological Process: cellular amino acid catabolic process (GO:0009063);; Cellular Compone…	Asparagine synthetase, root [glutamine-hydrolyzing] OS=Pisum sativum GN=AS2 PE=2 SV=3		PREDICTED: asparagine synthetase, root [glutamine-hydrolyzing] [Glycine max]
Glyma.08G043900.Wm82.a2.v1	3.48024	2.74446	0.732496	1.24291	0.00277127	-1.36297	down	Molecular Function: nucleic acid binding (GO:0003676);; Molecular Function: aspartate-tRNA ligase activity (GO:0004815);; Molecular Function: ATP binding (GO:0005524);; Cellular Component: mitochondrion (GO:0005739);; Biological Process: rRNA processing (GO:0006364);; Biological Process: tRNA aminoacylation for protein translation (GO:0006418);; Cellular Component: chloroplast (GO:0009507);; Biol…	Aspartate--tRNA ligase, chloroplastic/mitochondrial OS=Arabidopsis thaliana GN=At4g33760 PE=2 SV=1		PREDICTED: aspartate--tRNA ligase, chloroplastic/mitochondrial-like isoform X1 [Glycine max]
Glyma.05G170300.Wm82.a2.v1	3.29391	4.13572	0.443149	0.718058	5.17e-07	-2.30519	down	Molecular Function: UDP-glucose 4-epimerase activity (GO:0003978);; Cellular Component: mitochondrion (GO:0005739);; Cellular Component: cytosol (GO:0005829);; Biological Process: galactose metabolic process (GO:0006012);; Biological Process: pollen development (GO:0009555);; Biological Process: response to ethylene (GO:0009723);; Biological Process: abscisic acid-activated signaling pathway (GO:…	UDP-arabinose 4-epimerase 1 OS=Arabidopsis thaliana GN=MUR4 PE=1 SV=1		PREDICTED: UDP-arabinose 4-epimerase 1-like [Glycine max]
Glyma.17G008500.Wm82.a2.v1	23.1207	11.9926	67.6317	68.1163	7.48e-10	2.11322	up	--	--		--
Glyma.01G169000.Wm82.a2.v1	6.74678	6.69364	14.2528	12.88	3.43e-09	1.22598	up	Molecular Function: DNA binding (GO:0003677);; Cellular Component: nucleus (GO:0005634);; Biological Process: DNA-templated transcription, initiation (GO:0006352);; Molecular Function: zinc ion binding (GO:0008270);; Biological Process: histone modification (GO:0016570);;	Zinc finger CCCH domain-containing protein 44 OS=Arabidopsis thaliana GN=At3g51120 PE=2 SV=3		PREDICTED: zinc finger CCCH domain-containing protein 44 isoform X1 [Glycine max]
Glyma.01G091800.Wm82.a2.v1	0.564875	0.549597	1.88271	1.93319	8.83e-08	1.99198	up	Cellular Component: Golgi apparatus (GO:0005794);; Cellular Component: trans-Golgi network (GO:0005802);; Cellular Component: plasma membrane (GO:0005886);; Biological Process: phosphate ion transport (GO:0006817);; Biological Process: iron ion transport (GO:0006826);; Biological Process: response to wounding (GO:0009611);; Biological Process: coumarin biosynthetic process (GO:0009805);; Biologic…	Phosphate transporter PHO1 homolog 1 OS=Arabidopsis thaliana GN=PHO1-H1 PE=2 SV=1		PREDICTED: phosphate transporter PHO1 homolog 1-like [Glycine max]
Glyma.06G167900.Wm82.a2.v1	0.389154	0.334327	0.668428	3.94381	0.00491588	2.32704	up	Cellular Component: nucleus (GO:0005634);; Cellular Component: mitochondrion (GO:0005739);; Biological Process: response to desiccation (GO:0009269);; Biological Process: response to cold (GO:0009409);; Cellular Component: plasmodesma (GO:0009506);; Cellular Component: chloroplast (GO:0009507);; Biological Process: pollen development (GO:0009555);; Biological Process: response to abscisic acid (G…	Protein HVA22 OS=Hordeum vulgare GN=HVA22 PE=2 SV=1		PREDICTED: HVA22-like protein e isoform X2 [Glycine max]
Glyma.12G069700.Wm82.a2.v1	0	0	0.763921	0.346979	6.13e-05	4.07869	up	Cellular Component: cell wall (GO:0005618);; Biological Process: cell growth (GO:0016049);; Cellular Component: anchored component of membrane (GO:0031225);; Cellular Component: intracellular membrane-bounded organelle (GO:0043231);; Cellular Component: cytoplasmic part (GO:0044444);; Cellular Component: plasma membrane part (GO:0044459);; Biological Process: root development (GO:0048364);; Biolo…	Fasciclin-like arabinogalactan protein 11 OS=Arabidopsis thaliana GN=FLA11 PE=2 SV=2		PREDICTED: fasciclin-like arabinogalactan protein 12 [Glycine max]
Glyma.17G074100.Wm82.a2.v1	3.00815	2.79139	0.648249	0.802609	8.82e-06	-1.70344	down	--	Probable LRR receptor-like serine/threonine-protein kinase At2g24230 OS=Arabidopsis thaliana GN=At2g24230 PE=2 SV=1		PREDICTED: probable LRR receptor-like serine/threonine-protein kinase At2g24230 isoform X2 [Glycine max]
Glyma.03G174300.Wm82.a2.v1	2.86241	3.39834	23.0071	16.5093	2.93e-25	2.82337	up	Cellular Component: exocyst (GO:0000145);; Biological Process: exocytosis (GO:0006887);;	Exocyst complex component EXO70A1 OS=Arabidopsis thaliana GN=EXO70A1 PE=1 SV=1		PREDICTED: exocyst complex component EXO70A1-like [Glycine max]
Glyma.03G237600.Wm82.a2.v1	1.27389	0.590157	0.124671	0.156744	0.00219034	-2.15588	down	Biological Process: cytokinesis (GO:0000910);; Biological Process: cell plate assembly (GO:0000919);; Molecular Function: protein serine/threonine kinase activity (GO:0004674);; Molecular Function: protein binding (GO:0005515);; Molecular Function: ATP binding (GO:0005524);; Cellular Component: nucleus (GO:0005634);; Cellular Component: cytoskeleton (GO:0005856);; Biological Process: DNA replicat…	Mitogen-activated protein kinase kinase kinase NPK1 OS=Nicotiana tabacum GN=NPK1 PE=1 SV=1		PREDICTED: mitogen-activated protein kinase kinase kinase NPK1-like [Glycine max]
Glyma.11G027400.Wm82.a2.v1	7.91089	8.80879	38.5253	40.2768	2.4e-35	2.43186	up	Cellular Component: plastid (GO:0009536);; Biological Process: PSII associated light-harvesting complex II catabolic process (GO:0010304);; Biological Process: chlorophyll catabolic process (GO:0015996);;	Protein STAY-GREEN, chloroplastic OS=Pisum sativum GN=SGR PE=2 SV=1		senescence-inducible chloroplast stay-green protein 1 [Glycine max]
Glyma.07G180100.Wm82.a2.v1	14.8067	12.0801	49.8033	35.9482	9.19e-13	1.88215	up	Molecular Function: acetyl-CoA C-acyltransferase activity (GO:0003988);; Cellular Component: peroxisome (GO:0005777);; Biological Process: anthocyanin-containing compound biosynthetic process (GO:0009718);; Biological Process: response to sucrose (GO:0009744);; Biological Process: response to UV-B (GO:0010224);; Biological Process: fatty acid oxidation (GO:0019395);;	3-ketoacyl-CoA thiolase 2, peroxisomal OS=Arabidopsis thaliana GN=PED1 PE=1 SV=2		3-ketoacyl-CoA thiolase 2, peroxisomal [Glycine soja]
Glyma.20G219300.Wm82.a2.v1	0.01819	0.062897	4.0267	4.33027	5.66e-31	5.98066	up	--	--		PREDICTED: uncharacterized protein LOC100802412 isoform X1 [Glycine max]
Glyma.02G275500.Wm82.a2.v1	6.41226	4.98049	13.2531	9.18803	0.0006098	1.19485	up	Molecular Function: AMP-activated protein kinase activity (GO:0004679);; Molecular Function: protein binding (GO:0005515);; Cellular Component: cytoplasm (GO:0005737);; Biological Process: response to sucrose (GO:0009744);; Biological Process: response to fructose (GO:0009750);; Biological Process: cellular response to nitrogen levels (GO:0043562);;	SNF1-related protein kinase regulatory subunit beta-1 OS=Arabidopsis thaliana GN=KINB1 PE=1 SV=1		PREDICTED: SNF1-related protein kinase regulatory subunit beta-1 [Glycine max]
Glyma.20G204500.Wm82.a2.v1	0.65658	1.46956	0.057723	0.045635	1.09e-06	-3.53655	down	--	Protein SIEVE ELEMENT OCCLUSION B OS=Arabidopsis thaliana GN=SEOB PE=1 SV=1		hypothetical protein GLYMA_20G204500 [Glycine max]
Glyma.19G212700.Wm82.a2.v1	0.79709	0.319285	0	0	7.72e-06	-4.42024	down	Cellular Component: extracellular region (GO:0005576);; Cellular Component: mitochondrion (GO:0005739);; Cellular Component: Golgi apparatus (GO:0005794);; Cellular Component: cytosol (GO:0005829);; Cellular Component: plasma membrane (GO:0005886);; Biological Process: carbohydrate metabolic process (GO:0005975);; Molecular Function: cellulase activity (GO:0008810);; Cellular Component: plant-typ…	Endoglucanase 17 OS=Arabidopsis thaliana GN=At4g02290 PE=2 SV=1		hypothetical protein GLYMA_19G212700 [Glycine max]
Glyma.U022200.Wm82.a2.v1	0.488337	1.74358	4.50333	4.82342	0.00840386	1.90255	up	Cellular Component: chloroplast (GO:0009507);; Biological Process: mRNA modification (GO:0016556);; Molecular Function: hydrolase activity (GO:0016787);;	--		PREDICTED: uncharacterized protein LOC106797947 [Glycine max]
Glyma.15G083100.Wm82.a2.v1	2.41141	2.01491	6.88395	5.48341	2.5e-07	1.6362	up	Molecular Function: histone acetyltransferase activity (GO:0004402);; Molecular Function: peroxisome matrix targeting signal-2 binding (GO:0005053);; Molecular Function: protein binding (GO:0005515);; Cellular Component: nucleus (GO:0005634);; Cellular Component: peroxisome (GO:0005777);; Biological Process: fatty acid beta-oxidation (GO:0006635);; Biological Process: protein import into peroxiso…	Peroxisome biogenesis protein 7 OS=Arabidopsis thaliana GN=PEX7 PE=1 SV=2		hypothetical protein GLYMA_15G083100 [Glycine max]
Glyma.13G065000.Wm82.a2.v1	16.0092	8.89011	32.3695	30.7653	5.87e-06	1.53252	up	Cellular Component: vacuolar membrane (GO:0005774);; Cellular Component: plasma membrane (GO:0005886);; Cellular Component: plasmodesma (GO:0009506);; Cellular Component: chloroplast (GO:0009507);; Molecular Function: protein histidine kinase binding (GO:0043424);;	Hypersensitive-induced response protein-like protein 2 OS=Oryza sativa subsp. japonica GN=HIRL2 PE=3 SV=1		SPFH domain-containing protein [Glycine max]
Glyma.13G070900.Wm82.a2.v1	63.7307	52.2592	6.8379	7.91253	2.85e-40	-2.72029	down	Biological Process: fatty acid alpha-oxidation (GO:0001561);; Molecular Function: peroxidase activity (GO:0004601);; Biological Process: iron ion transport (GO:0006826);; Biological Process: response to oxidative stress (GO:0006979);; Biological Process: cell death (GO:0008219);; Biological Process: systemic acquired resistance (GO:0009627);; Biological Process: response to abscisic acid (GO:0009…	Alpha-dioxygenase 1 OS=Arabidopsis thaliana GN=DOX1 PE=1 SV=1		PREDICTED: alpha-dioxygenase 1-like [Glycine max]
Glyma.15G005000.Wm82.a2.v1	35.9917	31.013	5.93479	7.62379	3.16e-17	-1.9766	down	Molecular Function: protein dimerization activity (GO:0046983);;	Transcription factor bHLH25 OS=Arabidopsis thaliana GN=BHLH25 PE=2 SV=2		PREDICTED: transcription factor bHLH25-like isoform X1 [Glycine max]
Glyma.13G030100.Wm82.a2.v1	8.19222	9.14204	0.696311	0.9579	2.41e-17	-2.95917	down	Cellular Component: chromatin (GO:0000785);; Molecular Function: DNA binding (GO:0003677);; Molecular Function: chromatin binding (GO:0003682);; Molecular Function: transcription factor activity, sequence-specific DNA binding (GO:0003700);; Cellular Component: nucleus (GO:0005634);; Cellular Component: cytoplasm (GO:0005737);; Biological Process: glucose catabolic process (GO:0006007);; Biologica…	HMG1/2-like protein OS=Glycine max PE=2 SV=1		hypothetical protein GLYMA_13G030100, partial [Glycine max]
Glyma.15G049700.Wm82.a2.v1	0.013082	0	0.81569	0.945096	9.71e-08	4.57338	up	Cellular Component: cytoplasm (GO:0005737);; Biological Process: amino acid transport (GO:0006865);; Molecular Function: amino acid transmembrane transporter activity (GO:0015171);; Cellular Component: membrane (GO:0016020);; Biological Process: positive regulation of transcription, DNA-templated (GO:0045893);;	WAT1-related protein At1g68170 OS=Arabidopsis thaliana GN=At1g68170 PE=3 SV=1		PREDICTED: WAT1-related protein At1g68170-like [Glycine max]
Glyma.02G117500.Wm82.a2.v1	5.68193	4.36537	0.689517	0.355346	1.08e-06	-2.59997	down	Molecular Function: catalytic activity (GO:0003824);; Cellular Component: cytoplasm (GO:0005737);; Molecular Function: phosphoenolpyruvate carboxylase activity (GO:0008964);; Biological Process: cellular metabolic process (GO:0044237);; Biological Process: primary metabolic process (GO:0044238);; Biological Process: single-organism metabolic process (GO:0044710);;	Phosphoenolpyruvate carboxylase 4 OS=Arabidopsis thaliana GN=PPC4 PE=2 SV=1		hypothetical protein GLYMA_02G117500 [Glycine max]
Glyma.07G035800.Wm82.a2.v1	2.40662	1.89287	21.2267	19.5034	4.13e-38	3.39009	up	--	--		uncharacterized protein LOC100779783 [Glycine max]
Glyma.14G090500.Wm82.a2.v1	1.10507	1.17383	2.12832	1.99758	0.00741669	1.05041	up	Cellular Component: cytoplasm (GO:0005737);; Biological Process: protein folding (GO:0006457);; Biological Process: response to high light intensity (GO:0009644);; Biological Process: response to hydrogen peroxide (GO:0042542);;	Chaperone protein dnaJ A6, chloroplastic OS=Arabidopsis thaliana GN=DJA6 PE=2 SV=2		PREDICTED: uncharacterized protein LOC100804936 isoform X1 [Glycine max]
Glyma.03G084300.Wm82.a2.v1	1.08722	0.860092	2.13414	2.02734	0.00464646	1.26307	up	Molecular Function: protein binding (GO:0005515);; Cellular Component: nucleus (GO:0005634);; Biological Process: response to stress (GO:0006950);; Biological Process: abscisic acid-activated signaling pathway (GO:0009738);; Biological Process: jasmonic acid mediated signaling pathway (GO:0009867);; Biological Process: negative regulation of transcription, DNA-templated (GO:0045892);; Biological …	Ninja-family protein AFP3 OS=Arabidopsis thaliana GN=AFP3 PE=1 SV=1		PREDICTED: ninja-family protein 4-like [Glycine max]
Glyma.19G147900.Wm82.a2.v1	77.2018	65.3555	24.4147	31.1808	1.27e-06	-1.12226	down	Molecular Function: structural constituent of cytoskeleton (GO:0005200);; Molecular Function: protein binding (GO:0005515);; Molecular Function: ATP binding (GO:0005524);; Cellular Component: cell wall (GO:0005618);; Cellular Component: nucleolus (GO:0005730);; Cellular Component: cytoplasm (GO:0005737);; Cellular Component: mitochondrion (GO:0005739);; Cellular Component: cytosol (GO:0005829);; …	Actin-3 OS=Pisum sativum PE=2 SV=1		uncharacterized protein LOC100807341 [Glycine max]
Glyma.15G117000.Wm82.a2.v1	2.32664	1.11726	0.231643	0.160763	1.64e-05	-2.60914	down	Molecular Function: protein kinase activity (GO:0004672);; Biological Process: protein phosphorylation (GO:0006468);; Biological Process: cellular component organization (GO:0016043);; Biological Process: single-organism cellular process (GO:0044763);; Cellular Component: cell periphery (GO:0071944);;	--		PREDICTED: mediator of RNA polymerase II transcription subunit 2-like [Glycine max]
Glyma.05G222700.Wm82.a2.v1	2.16018	2.32331	0.523223	0.92758	0.00505885	-1.29801	down	--	Inactive protein kinase SELMODRAFT_444075 OS=Selaginella moellendorffii GN=SELMODRAFT_444075 PE=2 SV=1		protein kinase family protein [Glycine max]
Glyma.05G209300.Wm82.a2.v1	1.67595	1.63123	0.447447	0.626205	0.00165615	-1.28828	down	--	--		hypothetical protein GLYMA_05G209300 [Glycine max]
Glyma.07G018000.Wm82.a2.v1	71.4159	60.3183	19.2198	23.6679	4.69e-10	-1.37949	down	Cellular Component: protein storage vacuole (GO:0000326);; Cellular Component: plasma membrane (GO:0005886);; Biological Process: water transport (GO:0006833);; Cellular Component: plant-type cell wall (GO:0009505);; Cellular Component: plant-type vacuole membrane (GO:0009705);; Cellular Component: chloroplast envelope (GO:0009941);; Molecular Function: methylammonium transmembrane transporter ac…	Aquaporin TIP2-1 OS=Arabidopsis thaliana GN=TIP2-1 PE=1 SV=2		PREDICTED: uncharacterized protein LOC100306092 isoform X1 [Glycine max]
Glyma.17G039100.Wm82.a2.v1	25.9977	33.4936	116.101	85.5306	1.94e-13	1.94725	up	Molecular Function: methionine adenosyltransferase activity (GO:0004478);; Molecular Function: ATP binding (GO:0005524);; Cellular Component: cell wall (GO:0005618);; Cellular Component: nucleolus (GO:0005730);; Cellular Component: cytoplasm (GO:0005737);; Cellular Component: plasma membrane (GO:0005886);; Biological Process: methionine metabolic process (GO:0006555);; Biological Process: S-adeno…	S-adenosylmethionine synthase OS=Phaseolus lunatus GN=SAMS PE=2 SV=1		hypothetical protein GLYMA_17G039100 [Glycine max]
Glyma.18G018800.Wm82.a2.v1	9.19775	13.9164	29.5862	22.3302	5.12e-05	1.35179	up	--	Protein MARD1 OS=Arabidopsis thaliana GN=MARD1 PE=2 SV=2		uncharacterized protein LOC100775423 [Glycine max]
Glyma.03G126200.Wm82.a2.v1	2.96627	3.69721	7.27219	6.56893	2.2e-06	1.26057	up	Biological Process: inactivation of MAPK activity (GO:0000188);; Molecular Function: phosphorylase activity (GO:0004645);; Molecular Function: protein tyrosine phosphatase activity (GO:0004725);; Molecular Function: calmodulin binding (GO:0005516);; Cellular Component: nucleus (GO:0005634);; Cellular Component: cytosol (GO:0005829);; Biological Process: protein dephosphorylation (GO:0006470);; Bi…	Probable inactive dual specificity protein phosphatase-like At4g18593 OS=Arabidopsis thaliana GN=At4g18593 PE=2 SV=1		PREDICTED: dual specificity protein phosphatase 12-like [Glycine max]
Glyma.19G161000.Wm82.a2.v1	2.3697	2.75724	7.01716	7.49264	1.38e-07	1.59649	up	--	Auxin-induced protein 22E OS=Vigna radiata var. radiata GN=AUX22E PE=2 SV=1		PREDICTED: auxin-induced protein 22E-like [Glycine max]
Glyma.05G210300.Wm82.a2.v1	2.24387	2.77999	21.3939	15.3077	6.38e-28	2.99973	up	--	Homeobox protein BEL1 homolog OS=Arabidopsis thaliana GN=BEL1 PE=1 SV=2		PREDICTED: homeobox protein BEL1 homolog [Glycine max]
Glyma.08G016300.Wm82.a2.v1	2.38799	2.22426	4.56703	5.99278	3.49e-05	1.35077	up	--	Probable E3 ubiquitin-protein ligase RHB1A OS=Arabidopsis thaliana GN=RHB1A PE=2 SV=1		PREDICTED: uncharacterized protein LOC100816369 isoform X1 [Glycine max]
Glyma.15G003500.Wm82.a2.v1	0.290687	0.129658	3.28273	3.65714	2.2e-18	3.92709	up	Molecular Function: iron ion transmembrane transporter activity (GO:0005381);; Molecular Function: manganese ion transmembrane transporter activity (GO:0005384);; Cellular Component: plasma membrane (GO:0005886);; Biological Process: cellular metal ion homeostasis (GO:0006875);; Cellular Component: chloroplast (GO:0009507);; Molecular Function: cadmium ion transmembrane transporter activity (GO:0…	Metal transporter Nramp6 OS=Arabidopsis thaliana GN=NRAMP6 PE=2 SV=2		PREDICTED: metal transporter Nramp6 [Glycine max]
Glyma.19G226000.Wm82.a2.v1	3.92844	3.54505	0.142404	0.149675	5.6e-25	-4.22216	down	--	Serine/threonine-protein kinase haspin homolog OS=Arabidopsis thaliana GN=HASPIN PE=1 SV=1		PREDICTED: serine/threonine-protein kinase haspin-like [Glycine max]
Glyma.19G156000.Wm82.a2.v1	2.77571	1.92971	0.159664	0.410536	5.11e-05	-2.53303	down	--	--		PREDICTED: uncharacterized protein LOC100783134 [Glycine max]
Glyma.20G054500.Wm82.a2.v1	5.03594	5.59006	12.1014	10.4902	6.17e-07	1.27905	up	Biological Process: reproduction (GO:0000003);; Biological Process: respiratory burst involved in defense response (GO:0002679);; Biological Process: cell surface pattern recognition receptor signaling pathway (GO:0002752);; Molecular Function: protein serine/threonine kinase activity (GO:0004674);; Molecular Function: non-membrane spanning protein tyrosine kinase activity (GO:0004715);; Molecula…	LysM domain receptor-like kinase 3 OS=Medicago truncatula GN=LYK3 PE=1 SV=1		PREDICTED: chitin elicitor receptor kinase 1-like [Glycine max]
Glyma.18G009900.Wm82.a2.v1	0.905696	0.808224	0.022864	0.136157	0.0050406	-2.52364	down	Cellular Component: kinetochore (GO:0000776);; Molecular Function: DNA binding (GO:0003677);; Molecular Function: protein binding (GO:0005515);; Cellular Component: nuclear envelope (GO:0005635);; Cellular Component: cytoplasm (GO:0005737);; Biological Process: mitotic spindle assembly checkpoint (GO:0007094);; Biological Process: cell proliferation (GO:0008283);; Cellular Component: chromocenter…	Mitotic spindle checkpoint protein MAD2 OS=Arabidopsis thaliana GN=MAD2 PE=1 SV=1		PREDICTED: mitotic spindle checkpoint protein MAD2 [Glycine max]
Glyma.09G118100.Wm82.a2.v1	63.3924	47.7312	21.9169	23.8645	1.36e-05	-1.04205	down	--	--		PREDICTED: uncharacterized protein LOC100792974 [Glycine max]
Glyma.03G030600.Wm82.a2.v1	0.225299	0.56075	11.6396	9.7148	7.54e-29	4.70305	up	Biological Process: sulfur amino acid metabolic process (GO:0000096);; Biological Process: tryptophan biosynthetic process (GO:0000162);; Biological Process: response to molecule of bacterial origin (GO:0002237);; Molecular Function: monooxygenase activity (GO:0004497);; Molecular Function: binding (GO:0005488);; Molecular Function: iron ion binding (GO:0005506);; Cellular Component: mitochondrio…	Cytochrome P450 83B1 OS=Arabidopsis thaliana GN=CYP83B1 PE=1 SV=1		PREDICTED: cytochrome P450 71A1-like [Glycine max]
Glyma.08G131400.Wm82.a2.v1	26.1239	26.5204	6.25349	9.30423	2.65e-08	-1.51124	down	Cellular Component: extracellular region (GO:0005576);; Cellular Component: cytosol (GO:0005829);; Biological Process: oligosaccharide metabolic process (GO:0009311);; Cellular Component: plant-type cell wall (GO:0009505);; Biological Process: glycoside catabolic process (GO:0016139);; Molecular Function: hydrolase activity (GO:0016787);; Biological Process: primary metabolic process (GO:0044238)…	Alpha-galactosidase OS=Cyamopsis tetragonoloba PE=1 SV=1		PREDICTED: uncharacterized protein LOC100802840 [Glycine max]
Glyma.13G057700.Wm82.a2.v1	15.532	16.3543	4.79297	6.05794	6.12e-08	-1.31451	down	Molecular Function: UDP-glucose 6-dehydrogenase activity (GO:0003979);; Cellular Component: nucleus (GO:0005634);; Cellular Component: cytosol (GO:0005829);; Biological Process: glucose catabolic process (GO:0006007);; Biological Process: UDP-glucuronate biosynthetic process (GO:0006065);; Biological Process: Golgi organization (GO:0007030);; Biological Process: vacuole organization (GO:0007033);…	UDP-glucose 6-dehydrogenase 1 OS=Glycine max GN=UGD1 PE=2 SV=1		PREDICTED: UDP-glucose 6-dehydrogenase 1-like [Glycine max]
Glyma.01G007500.Wm82.a2.v1	0	0.021364	0.255753	0.141943	0.00864624	2.78881	up	Biological Process: polysaccharide biosynthetic process (GO:0000271);; Biological Process: polysaccharide catabolic process (GO:0000272);; Molecular Function: protein kinase activity (GO:0004672);; Molecular Function: protein serine/threonine kinase activity (GO:0004674);; Molecular Function: protein binding (GO:0005515);; Molecular Function: ATP binding (GO:0005524);; Biological Process: starch …	Receptor-like protein kinase HSL1 OS=Arabidopsis thaliana GN=HSL1 PE=2 SV=1		PREDICTED: receptor-like protein kinase HSL1 [Glycine max]
Glyma.16G172600.Wm82.a2.v1	26.3732	19.7818	4.04748	4.33341	2.6e-23	-2.20607	down	Molecular Function: ATP binding (GO:0005524);; Biological Process: obsolete ATP catabolic process (GO:0006200);; Cellular Component: integral component of membrane (GO:0016021);; Molecular Function: 2-alkenal reductase [NAD(P)] activity (GO:0032440);; Molecular Function: ATPase activity, coupled to transmembrane movement of substances (GO:0042626);; Biological Process: transmembrane transport (GO…	ABC transporter C family member 10 OS=Arabidopsis thaliana GN=ABCC10 PE=2 SV=2		hypothetical protein GLYMA_16G172600 [Glycine max]
Glyma.05G019000.Wm82.a2.v1	3.90657	4.9027	0.657952	0.872614	2.51e-10	-2.14375	down	--	Squamosa promoter-binding-like protein 6 OS=Arabidopsis thaliana GN=SPL6 PE=2 SV=2		PREDICTED: squamosa promoter-binding-like protein 6 isoform X1 [Glycine max]
Glyma.07G126200.Wm82.a2.v1	2.00195	1.44091	7.22393	6.06954	1.58e-13	2.10458	up	Biological Process: response to hypoxia (GO:0001666);; Molecular Function: obsolete gamma-glutamyltransferase activity (GO:0003840);; Molecular Function: L-alanine:2-oxoglutarate aminotransferase activity (GO:0004021);; Cellular Component: nucleus (GO:0005634);; Cellular Component: vacuole (GO:0005773);; Cellular Component: peroxisome (GO:0005777);; Cellular Component: cytosol (GO:0005829);; Cell…	Gamma-glutamyltranspeptidase 3 OS=Arabidopsis thaliana GN=GGT3 PE=2 SV=1		PREDICTED: gamma-glutamyltranspeptidase 3 isoform X1 [Glycine max]
Glyma.08G118100.Wm82.a2.v1	4.28631	2.05104	0.300124	0.2802	2.47e-05	-2.83133	down	--	--		PREDICTED: uncharacterized protein LOC100814945 [Glycine max]
Glyma.15G071300.Wm82.a2.v1	0.277198	0.143134	23.8239	1.91107	0.00159841	3.36604	up	--	Stem-specific protein TSJT1 OS=Nicotiana tabacum GN=TSJT1 PE=2 SV=1		hypothetical protein GLYMA_15G071300 [Glycine max]
Glyma.04G033400.Wm82.a2.v1	0	0.189285	2.5824	0.927752	0.00647849	2.83924	up	--	--		hypothetical protein glysoja_019642 [Glycine soja]
Glyma.18G101700.Wm82.a2.v1	3.48219	5.1033	1.19224	1.61084	0.00481322	-1.30726	down	--	--		PREDICTED: uncharacterized protein LOC100777222 [Glycine max]
Glyma.10G259800.Wm82.a2.v1	8.87989	7.06764	0.053116	0.110988	2.39e-19	-5.40312	down	Molecular Function: protein binding (GO:0005515);; Cellular Component: extracellular region (GO:0005576);; Cellular Component: cell wall (GO:0005618);; Cellular Component: plasma membrane (GO:0005886);; Cellular Component: plasmodesma (GO:0009506);; Biological Process: response to salt stress (GO:0009651);; Biological Process: response to abscisic acid (GO:0009737);; Biological Process: gibberell…	Snakin-1 OS=Solanum tuberosum GN=SN1 PE=1 SV=1		PREDICTED: peamaclein [Glycine max]
Glyma.18G014900.Wm82.a2.v1	72.1325	78.3649	173.713	145.758	7.54e-11	1.29545	up	Molecular Function: transcription factor activity, sequence-specific DNA binding (GO:0003700);; Cellular Component: nucleus (GO:0005634);; Biological Process: response to desiccation (GO:0009269);; Biological Process: response to cold (GO:0009409);; Biological Process: gravitropism (GO:0009630);; Biological Process: response to blue light (GO:0009637);; Biological Process: response to salt stress…	Homeobox-leucine zipper protein ATHB-6 OS=Arabidopsis thaliana GN=ATHB-6 PE=1 SV=1		PREDICTED: homeobox-leucine zipper protein ATHB-6 [Glycine max]
Glyma.02G072200.Wm82.a2.v1	0.088719	0.424292	23.1365	23.061	1.53e-42	6.26668	up	Molecular Function: aldo-keto reductase (NADP) activity (GO:0004033);; Molecular Function: glutamate dehydrogenase (NAD+) activity (GO:0004352);; Molecular Function: glutamate dehydrogenase [NAD(P)+] activity (GO:0004353);; Molecular Function: copper ion binding (GO:0005507);; Molecular Function: ATP binding (GO:0005524);; Cellular Component: mitochondrion (GO:0005739);; Cellular Component: mitoc…	Glutamate dehydrogenase 1 OS=Arabidopsis thaliana GN=GDH1 PE=2 SV=1		PREDICTED: glutamate dehydrogenase 1-like [Glycine max]
Glyma.20G124200.Wm82.a2.v1	0.307109	0.151658	12.3368	16.0256	8.1e-47	5.83732	up	--	--		PREDICTED: uncharacterized protein LOC100792170 [Glycine max]
Glyma.08G282800.Wm82.a2.v1	16.0129	16.1733	32.8601	30.3476	9.54e-11	1.18814	up	Molecular Function: copper ion binding (GO:0005507);; Cellular Component: peroxisome (GO:0005777);; Molecular Function: primary amine oxidase activity (GO:0008131);; Biological Process: amine metabolic process (GO:0009308);; Molecular Function: quinone binding (GO:0048038);; Biological Process: oxidation-reduction process (GO:0055114);;	Primary amine oxidase OS=Pisum sativum PE=1 SV=1		peroxisomal copper-containing amine oxidase [Glycine max]
Glyma.13G283100.Wm82.a2.v1	0.048836	0.102264	2.45476	1.94365	2.52e-21	4.60919	up	Biological Process: immune system process (GO:0002376);; Molecular Function: protein serine/threonine kinase activity (GO:0004674);; Cellular Component: nucleus (GO:0005634);; Cellular Component: plasma membrane (GO:0005886);; Biological Process: defense response (GO:0006952);; Cellular Component: plasmodesma (GO:0009506);; Biological Process: pollen-pistil interaction (GO:0009875);; Biological P…	G-type lectin S-receptor-like serine/threonine-protein kinase At4g27290 OS=Arabidopsis thaliana GN=At4g27290 PE=3 SV=4		PREDICTED: uncharacterized protein LOC106794307 [Glycine max]
Glyma.09G196800.Wm82.a2.v1	3.5008	4.05392	1.53254	1.37017	0.0005136	-1.12407	down	Molecular Function: calmodulin binding (GO:0005516);; Cellular Component: cytoplasm (GO:0005737);; Cellular Component: mitochondrion (GO:0005739);; Cellular Component: Golgi apparatus (GO:0005794);; Cellular Component: plasma membrane (GO:0005886);; Biological Process: defense response (GO:0006952);; Biological Process: signal transduction (GO:0007165);; Biological Process: cell death (GO:0008219…	MLO-like protein 8 OS=Arabidopsis thaliana GN=MLO8 PE=1 SV=2		PREDICTED: MLO-like protein 10 isoform X1 [Glycine max]
Glyma.05G151200.Wm82.a2.v1	14.1191	16.3445	2.44555	5.71762	0.000243291	-1.60718	down	Biological Process: unsaturated fatty acid biosynthetic process (GO:0006636);; Biological Process: phosphatidylglycerol biosynthetic process (GO:0006655);; Biological Process: defense response (GO:0006952);; Biological Process: metabolic process (GO:0008152);; Molecular Function: long-chain fatty acid [acyl-carrier-protein] ligase activity (GO:0008922);; Cellular Component: chloroplast envelope (…	Probable acyl-activating enzyme 16, chloroplastic OS=Arabidopsis thaliana GN=AAE16 PE=2 SV=1		long-chain acyl-CoA synthetase ACSL2 [Glycine max]
Glyma.11G097100.Wm82.a2.v1	3.12701	3.28686	0.821534	0.739989	2e-05	-1.74117	down	Cellular Component: membrane (GO:0016020);; Cellular Component: cell periphery (GO:0071944);;	--		PREDICTED: uncharacterized protein LOC100817846 [Glycine max]
Glyma.02G089500.Wm82.a2.v1	1.29316	2.15704	4.49519	6.43079	0.0011201	1.74989	up	--	--		uncharacterized protein LOC100527161 [Glycine max]
Glyma.05G075100.Wm82.a2.v1	21.4083	11.0564	0.19845	0.603588	4.74e-21	-4.75555	down	--	4-coumarate--CoA ligase-like 9 OS=Arabidopsis thaliana GN=4CLL9 PE=1 SV=2		PREDICTED: 4-coumarate--CoA ligase-like 9 [Glycine max]
Glyma.13G220300.Wm82.a2.v1	0	0	0.58153	0.216446	0.000353016	3.74967	up	Biological Process: plant-type cell wall modification (GO:0009827);; Biological Process: pollen tube growth (GO:0009860);;	--		PREDICTED: kinectin-like [Glycine max]
Glyma.10G039700.Wm82.a2.v1	0.694886	0.649363	4.1452	1.60821	7.28e-05	2.15583	up	Molecular Function: phosphorelay response regulator activity (GO:0000156);; Molecular Function: transcription factor activity, sequence-specific DNA binding (GO:0003700);; Molecular Function: protein binding (GO:0005515);; Cellular Component: cell wall (GO:0005618);; Cellular Component: nucleus (GO:0005634);; Biological Process: rRNA processing (GO:0006364);; Biological Process: regulation of tra…	Protein PHOSPHATE STARVATION RESPONSE 1 OS=Arabidopsis thaliana GN=PHR1 PE=1 SV=1		PREDICTED: protein PHR1-LIKE 1-like isoform X1 [Glycine max]
Glyma.13G189700.Wm82.a2.v1	0.085965	0.06389	0.555053	1.24806	7.68e-06	3.16375	up	Molecular Function: protein binding (GO:0005515);; Cellular Component: extracellular region (GO:0005576);; Cellular Component: mitochondrion (GO:0005739);; Cellular Component: plasma membrane (GO:0005886);; Cellular Component: cell cortex (GO:0005938);; Biological Process: Golgi to vacuole transport (GO:0006896);; Cellular Component: chloroplast (GO:0009507);; Biological Process: response to abio…	WAT1-related protein At5g07050 OS=Arabidopsis thaliana GN=At5g07050 PE=2 SV=1		uncharacterized protein LOC100804390 [Glycine max]
Glyma.19G043000.Wm82.a2.v1	8.47485	6.86308	1.0508	1.16915	3.03e-18	-2.5029	down	--	Proline dehydrogenase 2, mitochondrial OS=Arabidopsis thaliana GN=POX2 PE=2 SV=1		proline dehydrogenase [Glycine max]
Glyma.15G116800.Wm82.a2.v1	10.5582	8.67712	3.16999	3.77087	2.55e-05	-1.22237	down	Cellular Component: plasma membrane (GO:0005886);; Biological Process: response to brassinosteroid (GO:0009741);; Biological Process: chlorophyll catabolic process (GO:0015996);; Cellular Component: integral component of membrane (GO:0016021);;	CASP-like protein 2B2 OS=Populus trichocarpa GN=POPTRDRAFT_818956 PE=3 SV=1		PREDICTED: CASP-like protein 2B1 [Glycine max]
Glyma.16G080100.Wm82.a2.v1	0.672085	1.0841	3.12746	4.16963	1.7e-07	2.17579	up	Molecular Function: calmodulin binding (GO:0005516);; Cellular Component: Golgi apparatus (GO:0005794);; Cellular Component: plasma membrane (GO:0005886);; Biological Process: defense response (GO:0006952);; Biological Process: signal transduction (GO:0007165);; Biological Process: cell death (GO:0008219);; Cellular Component: plasmodesma (GO:0009506);; Biological Process: response to biotic stim…	MLO-like protein 1 OS=Arabidopsis thaliana GN=MLO1 PE=1 SV=1		hypothetical protein GLYMA_16G080100 [Glycine max]
Glyma.U038500.Wm82.a2.v1	18.3814	20.5445	4.62052	8.20553	0.000295916	-1.32011	down	Cellular Component: Golgi membrane (GO:0000139);; Cellular Component: endosome (GO:0005768);; Cellular Component: vacuolar membrane (GO:0005774);; Cellular Component: Golgi apparatus (GO:0005794);; Cellular Component: trans-Golgi network (GO:0005802);; Cellular Component: plasma membrane (GO:0005886);; Cellular Component: chloroplast thylakoid membrane (GO:0009535);; Biological Process: homogalac…	Uncharacterized protein At3g49720 OS=Arabidopsis thaliana GN=At3g49720 PE=2 SV=1		uncharacterized protein LOC100796049 [Glycine max]
Glyma.06G055700.Wm82.a2.v1	1.45631	1.61354	0.444143	0.364869	0.00933233	-1.5612	down	Molecular Function: binding (GO:0005488);;	--		PREDICTED: uncharacterized protein LOC102670060 [Glycine max]
Glyma.11G225600.Wm82.a2.v1	1.98647	1.60969	5.68404	5.55299	6.77e-10	1.82635	up	Cellular Component: nucleus (GO:0005634);; Biological Process: DNA repair (GO:0006281);; Biological Process: DNA recombination (GO:0006310);; Biological Process: fatty acid beta-oxidation (GO:0006635);; Biological Process: cytokinin metabolic process (GO:0009690);; Biological Process: response to arsenic-containing substance (GO:0046685);; Molecular Function: cytokinin 7-beta-glucosyltransferase …	UDP-glycosyltransferase 76F1 OS=Arabidopsis thaliana GN=UGT76F1 PE=2 SV=1		PREDICTED: UDP-glycosyltransferase 76F1-like [Glycine max]
Glyma.03G185100.Wm82.a2.v1	1.31735	1.22849	6.54395	7.03873	3.16e-23	2.58713	up	Cellular Component: integral component of membrane (GO:0016021);; Biological Process: transmembrane transport (GO:0055085);;	--		PREDICTED: uncharacterized protein LOC100797779 [Glycine max]
Glyma.04G082900.Wm82.a2.v1	1.72784	1.50226	6.70015	5.02339	8.31e-11	2.10627	up	Molecular Function: protein serine/threonine kinase activity (GO:0004674);; Molecular Function: protein binding (GO:0005515);; Molecular Function: ATP binding (GO:0005524);; Cellular Component: nucleus (GO:0005634);; Cellular Component: cytoplasm (GO:0005737);; Biological Process: DNA metabolic process (GO:0006259);; Biological Process: protein phosphorylation (GO:0006468);; Biological Process: i…	Casein kinase 1-like protein 3 OS=Arabidopsis thaliana GN=CKL3 PE=1 SV=1		PREDICTED: casein kinase I [Glycine max]
Glyma.06G269500.Wm82.a2.v1	55.795	49.4704	181.355	137.197	2.09e-15	1.81129	up	Molecular Function: translation initiation factor activity (GO:0003743);; Cellular Component: nucleus (GO:0005634);; Cellular Component: cytoplasm (GO:0005737);; Biological Process: DNA repair (GO:0006281);; Biological Process: translational initiation (GO:0006413);; Biological Process: regulation of translation (GO:0006417);; Biological Process: membrane fusion (GO:0006944);; Biological Process:…	Protein translation factor SUI1 homolog 1 OS=Arabidopsis thaliana GN=At4g27130 PE=1 SV=2		PREDICTED: protein translation factor SUI1 homolog 1 [Glycine max]
Glyma.19G211300.Wm82.a2.v1	2.58587	2.65831	10.3574	5.53152	2.17e-05	1.7472	up	Cellular Component: Golgi membrane (GO:0000139);; Molecular Function: nucleotide binding (GO:0000166);; Molecular Function: binding (GO:0005488);; Cellular Component: endosome (GO:0005768);; Cellular Component: vacuolar membrane (GO:0005774);; Cellular Component: trans-Golgi network (GO:0005802);; Cellular Component: cytosol (GO:0005829);; Cellular Component: plasma membrane (GO:0005886);; Biolog…	UDP-glucuronic acid decarboxylase 2 OS=Arabidopsis thaliana GN=UXS2 PE=1 SV=1		PREDICTED: UDP-glucuronic acid decarboxylase 2-like [Glycine max]
Glyma.17G229300.Wm82.a2.v1	9.3801	6.75425	2.38278	4.01619	0.00152501	-1.0589	down	Cellular Component: mitochondrion (GO:0005739);; Cellular Component: endoplasmic reticulum (GO:0005783);; Cellular Component: Golgi apparatus (GO:0005794);; Biological Process: phosphatidylinositol biosynthetic process (GO:0006661);; Biological Process: negative regulation of ethylene-activated signaling pathway (GO:0010105);; Cellular Component: integral component of membrane (GO:0016021);;	Protein REVERSION-TO-ETHYLENE SENSITIVITY1 OS=Arabidopsis thaliana GN=RTE1 PE=1 SV=1		uncharacterized protein LOC100779664 [Glycine max]
Glyma.17G132100.Wm82.a2.v1	13.0642	9.28547	0.896682	3.54959	0.00140574	-1.92988	down	Biological Process: defense response (GO:0006952);; Biological Process: cell-cell signaling (GO:0007267);; Biological Process: embryo sac development (GO:0009553);; Biological Process: fatty acid omega-oxidation (GO:0010430);; Molecular Function: aldehyde-lyase activity (GO:0016832);; Biological Process: cyanide biosynthetic process (GO:0046202);; Molecular Function: flavin adenine dinucleotide b…	Protein HOTHEAD OS=Arabidopsis thaliana GN=HTH PE=1 SV=1		PREDICTED: protein HOTHEAD-like [Glycine max]
Glyma.14G195400.Wm82.a2.v1	4.88705	5.08839	1.70312	2.32981	0.000132214	-1.06648	down	Molecular Function: structural molecule activity (GO:0005198);; Molecular Function: protein binding (GO:0005515);; Cellular Component: vacuolar membrane (GO:0005774);; Cellular Component: cytosol (GO:0005829);; Biological Process: intracellular protein transport (GO:0006886);; Biological Process: endocytosis (GO:0006897);; Cellular Component: plasmodesma (GO:0009506);; Cellular Component: chlorop…	Clathrin heavy chain 1 OS=Arabidopsis thaliana GN=CHC1 PE=1 SV=1		PREDICTED: clathrin heavy chain 1-like [Glycine max]
Glyma.07G115800.Wm82.a2.v1	1.46328	0.78246	0.076477	0.173941	9.36e-05	-2.5879	down	--	Cyclin-dependent kinase B1-1 OS=Oryza sativa subsp. japonica GN=CDKB1-1 PE=2 SV=1		hypothetical protein GLYMA_07G115800 [Glycine max]
Glyma.10G139200.Wm82.a2.v1	60.9399	79.7417	13.8369	25.7106	2.42e-06	-1.60649	down	--	Pectin acetylesterase 2 OS=Arabidopsis thaliana GN=PAE2 PE=2 SV=1		PREDICTED: pectin acetylesterase 6-like isoform X1 [Glycine max]
Glyma.15G032300.Wm82.a2.v1	38.1521	22.4986	2.15615	2.42674	3.96e-26	-3.39931	down	--	Histone H3.2 OS=Triticum aestivum PE=1 SV=2		Histone H3.2, partial [Cajanus cajan]
Glyma.14G128800.Wm82.a2.v1	3.59005	3.0198	0.982641	1.17715	0.000552142	-1.34184	down	Biological Process: double-strand break repair via homologous recombination (GO:0000724);; Biological Process: cytokinesis by cell plate formation (GO:0000911);; Molecular Function: protein binding (GO:0005515);; Cellular Component: nucleus (GO:0005634);; Biological Process: DNA replication initiation (GO:0006270);; Biological Process: regulation of DNA replication (GO:0006275);; Biological Proce…	Cyclin-A2-2 OS=Arabidopsis thaliana GN=CYCA2-2 PE=2 SV=1		PREDICTED: cyclin-A2-2-like [Glycine max]
Glyma.10G198200.Wm82.a2.v1	0.247689	0.222074	1.4612	1.35735	0.00175091	2.32881	up	Molecular Function: protein binding (GO:0005515);; Cellular Component: plant-type cell wall (GO:0009505);; Cellular Component: plasmodesma (GO:0009506);; Cellular Component: cytoplasmic vesicle (GO:0016023);;	--		PREDICTED: putative glycine-rich cell wall structural protein 1 [Glycine max]
Glyma.17G235300.Wm82.a2.v1	17.0254	19.5818	96.2033	93.8309	9.38e-38	2.51285	up	Molecular Function: carboxylic ester hydrolase activity (GO:0004091);; Molecular Function: protein kinase activity (GO:0004672);; Cellular Component: cytoplasm (GO:0005737);; Cellular Component: plasma membrane (GO:0005886);; Biological Process: protein phosphorylation (GO:0006468);; Cellular Component: chloroplast (GO:0009507);; Biological Process: response to wounding (GO:0009611);; Biological …	Strigolactone esterase RMS3 OS=Pisum sativum GN=RMS3 PE=1 SV=1		PREDICTED: probable strigolactone esterase DAD2 isoform X1 [Glycine max]
Glyma.07G186100.Wm82.a2.v1	0	0	0.475637	3.0142	1.71e-09	5.54473	up	--	Putative branched-chain-amino-acid aminotransferase 7 OS=Arabidopsis thaliana GN=BCAT7 PE=5 SV=1		PREDICTED: putative branched-chain-amino-acid aminotransferase 7 [Glycine max]
Glyma.08G265400.Wm82.a2.v1	6.60001	7.43006	15.6945	13.613	4.16e-07	1.23094	up	--	--		PREDICTED: uncharacterized protein LOC100820080 [Glycine max]
Glyma.11G022800.Wm82.a2.v1	0	0	0.296444	0.425643	8.28e-05	4.01597	up	Biological Process: response to hormone (GO:0009725);; Biological Process: response to oxygen-containing compound (GO:1901700);;	Uncharacterized protein At1g76660 OS=Arabidopsis thaliana GN=At1g76660 PE=2 SV=1		PREDICTED: uncharacterized protein LOC100787393 [Glycine max]
Glyma.15G122900.Wm82.a2.v1	3.72584	2.93439	0.542824	1.19602	0.00184662	-1.60495	down	--	--		PREDICTED: uncharacterized protein LOC100785882 isoform X2 [Glycine max]
Glyma.12G154300.Wm82.a2.v1	15.7847	20.5569	172.269	176.125	1.35e-55	3.43606	up	Molecular Function: copper ion binding (GO:0005507);; Biological Process: protein targeting to membrane (GO:0006612);; Biological Process: water transport (GO:0006833);; Biological Process: cellular copper ion homeostasis (GO:0006878);; Biological Process: response to stress (GO:0006950);; Biological Process: pattern specification process (GO:0007389);; Biological Process: regulation of cell size…	Metallothionein-like protein type 3 OS=Musa acuminata PE=3 SV=1		Metallothionein-like protein type 3 [Glycine soja]
Glyma.10G290200.Wm82.a2.v1	0	0	0.768204	0.892085	9.28e-06	4.37255	up	Biological Process: developmental process involved in reproduction (GO:0003006);; Molecular Function: protein binding (GO:0005515);; Cellular Component: nucleus (GO:0005634);; Biological Process: signal transduction (GO:0007165);; Biological Process: response to heat (GO:0009408);; Biological Process: response to cold (GO:0009409);; Biological Process: response to light intensity (GO:0009642);; B…	Zinc finger protein ZAT11 OS=Arabidopsis thaliana GN=ZAT11 PE=2 SV=1		uncharacterized protein LOC100816598 [Glycine max]
Glyma.06G218500.Wm82.a2.v1	0.106265	0.138387	0.745306	0.934497	0.00110571	2.54038	up	--	Nucleotide-sugar uncharacterized transporter 3 OS=Arabidopsis thaliana GN=At4g32272 PE=2 SV=1		PREDICTED: putative UDP-sugar transporter DDB_G0278631 [Glycine max]
Glyma.17G064600.Wm82.a2.v1	18.4068	19.1959	108.869	104.116	4.01e-62	2.7041	up	--	4-coumarate--CoA ligase 1 OS=Nicotiana tabacum GN=4CL1 PE=2 SV=1		hypothetical protein GLYMA_17G064600 [Glycine max]
Glyma.14G203100.Wm82.a2.v1	1.16194	1.06968	2.73792	2.5095	0.000628541	1.41567	up	Cellular Component: extracellular region (GO:0005576);; Cellular Component: chloroplast (GO:0009507);; Biological Process: guard cell differentiation (GO:0010052);; Biological Process: negative regulation of stomatal complex development (GO:2000122);;	EPIDERMAL PATTERNING FACTOR-like protein 6 OS=Arabidopsis thaliana GN=EPFL6 PE=1 SV=1		PREDICTED: EPIDERMAL PATTERNING FACTOR-like protein 6 [Glycine max]
Glyma.18G078600.Wm82.a2.v1	8.74869	5.81064	18.8815	12.051	0.000701186	1.277	up	--	Zinc transporter 11 OS=Arabidopsis thaliana GN=ZIP11 PE=2 SV=1		PREDICTED: zinc transporter 11 isoform X1 [Glycine max]
Glyma.19G054700.Wm82.a2.v1	2.31284	4.11118	12.6203	7.2735	9.45e-07	1.86836	up	Molecular Function: binding (GO:0005488);; Biological Process: ion transport (GO:0006811);; Biological Process: defense response (GO:0006952);; Biological Process: signal transduction (GO:0007165);; Cellular Component: plasmodesma (GO:0009506);; Biological Process: response to inorganic substance (GO:0010035);; Biological Process: cellular response to stress (GO:0033554);; Cellular Component: int…	TMV resistance protein N OS=Nicotiana glutinosa GN=N PE=1 SV=1		PREDICTED: TMV resistance protein N-like isoform X1 [Glycine max]
Glyma.14G081800.Wm82.a2.v1	0.185436	0.237177	0.847158	1.43081	0.00334856	2.24087	up	Biological Process: cell wall biogenesis (GO:0042546);; Biological Process: xylan metabolic process (GO:0045491);;	--		PREDICTED: uncharacterized protein LOC100777837 [Glycine max]
Glyma.14G209100.Wm82.a2.v1	11.3356	10.4346	59.9102	37.7765	1.7e-12	2.32154	up	Cellular Component: photosystem I (GO:0009522);; Cellular Component: chloroplast thylakoid membrane (GO:0009535);; Biological Process: photosynthesis (GO:0015979);; Cellular Component: integral component of membrane (GO:0016021);;	Photosystem I assembly protein Ycf4 OS=Glycine max GN=ycf4 PE=3 SV=2		hypothetical protein GLYMA_14G209100 [Glycine max]
Glyma.12G164800.Wm82.a2.v1	1.52332	1.8924	5.98916	3.88633	4.93e-05	1.64187	up	Molecular Function: transferase activity, transferring glycosyl groups (GO:0016757);;	--		PREDICTED: uncharacterized protein LOC100526994 isoform X1 [Glycine max]
Glyma.11G114100.Wm82.a2.v1	1.24572	1.4185	2.37185	3.24419	0.000356536	1.25732	up	Biological Process: maltose metabolic process (GO:0000023);; Biological Process: MAPK cascade (GO:0000165);; Molecular Function: protein serine/threonine kinase activity (GO:0004674);; Molecular Function: signal transducer, downstream of receptor, with serine/threonine kinase activity (GO:0004702);; Molecular Function: protein tyrosine kinase activity (GO:0004713);; Molecular Function: ATP bindin…	Receptor protein kinase CLAVATA1 OS=Arabidopsis thaliana GN=CLV1 PE=1 SV=3		hypothetical protein GLYMA_11G114100 [Glycine max]
Glyma.20G097000.Wm82.a2.v1	8.00651	12.4866	2.42774	3.24374	1.74e-05	-1.22777	down	Cellular Component: plastid (GO:0009536);;	--		hypothetical protein GLYMA_20G097000 [Glycine max]
Glyma.03G141900.Wm82.a2.v1	8.15819	5.76803	1.00046	1.42013	2.3e-05	-2.1509	down	--	--		unknown [Glycine max]
Glyma.01G031800.Wm82.a2.v1	1.17382	0.836576	2.80334	2.27269	2.74e-07	1.75216	up	Cellular Component: mitochondrion (GO:0005739);; Cellular Component: vacuolar membrane (GO:0005774);; Cellular Component: plasma membrane (GO:0005886);; Biological Process: glucose catabolic process (GO:0006007);; Biological Process: protein glycosylation (GO:0006486);; Biological Process: pollen development (GO:0009555);; Biological Process: cell tip growth (GO:0009932);; Molecular Function: pot…	Potassium transporter 6 OS=Arabidopsis thaliana GN=POT6 PE=2 SV=1		PREDICTED: potassium transporter 6-like [Glycine max]
Glyma.17G149800.Wm82.a2.v1	10.4772	10.6948	2.80236	4.68723	0.00100024	-1.23433	down	Biological Process: cytokinesis (GO:0000910);; Molecular Function: SNAP receptor activity (GO:0005484);; Cellular Component: plasma membrane (GO:0005886);; Biological Process: membrane fusion (GO:0006944);; Molecular Function: protein transporter activity (GO:0008565);; Cellular Component: cell plate (GO:0009504);; Cellular Component: plasmodesma (GO:0009506);; Cellular Component: chloroplast (GO…	Novel plant SNARE 11 OS=Arabidopsis thaliana GN=NPSN11 PE=1 SV=2		PREDICTED: novel plant SNARE 11-like [Glycine max]
Glyma.14G205300.Wm82.a2.v1	1.16445	1.34291	0.430679	0.498103	0.00462772	-1.16503	down	--	Disease resistance protein At4g27190 OS=Arabidopsis thaliana GN=At4g27190 PE=2 SV=1		hypothetical protein GLYMA_14G205300 [Glycine max]
Glyma.04G032000.Wm82.a2.v1	8.70668	11.2334	22.7511	20.5737	6.05e-07	1.30622	up	Cellular Component: nucleus (GO:0005634);; Molecular Function: methyltransferase activity (GO:0008168);; Biological Process: methylation (GO:0032259);;	--		PREDICTED: putative S-adenosyl-L-methionine-dependent methyltransferase Mb1758c [Glycine max]
Glyma.02G125600.Wm82.a2.v1	0.360478	0.338928	3.57671	2.54216	9.19e-15	3.1788	up	Biological Process: MAPK cascade (GO:0000165);; Biological Process: response to molecule of bacterial origin (GO:0002237);; Biological Process: respiratory burst involved in defense response (GO:0002679);; Cellular Component: nucleus (GO:0005634);; Biological Process: regulation of transcription, DNA-templated (GO:0006355);; Biological Process: protein targeting to membrane (GO:0006612);; Biologi…	Probable indole-3-acetic acid-amido synthetase GH3.1 OS=Arabidopsis thaliana GN=GH3.1 PE=2 SV=1		PREDICTED: probable indole-3-acetic acid-amido synthetase GH3.1 [Glycine max]
Glyma.18G176400.Wm82.a2.v1	9.57705	11.1593	3.53958	3.10751	0.00116202	-1.13803	down	Biological Process: cell morphogenesis (GO:0000902);; Molecular Function: ubiquitin-protein transferase activity (GO:0004842);; Cellular Component: nucleus (GO:0005634);; Cellular Component: cytosol (GO:0005829);; Cellular Component: plasma membrane (GO:0005886);; Biological Process: protein N-linked glycosylation (GO:0006487);; Biological Process: N-terminal protein myristoylation (GO:0006499);;…	U-box domain-containing protein 13 OS=Arabidopsis thaliana GN=PUB13 PE=1 SV=1		hypothetical protein GLYMA_18G176400 [Glycine max]
Glyma.12G206000.Wm82.a2.v1	2.34392	2.15294	0.087556	0.040486	2.62e-13	-4.1054	down	--	Reticulon-like protein B17 OS=Arabidopsis thaliana GN=RTNLB17 PE=2 SV=1		PREDICTED: reticulon-like protein B17 [Glycine max]
Glyma.08G271400.Wm82.a2.v1	8.68263	6.32051	58.8074	66.2389	2.8e-50	3.42326	up	--	--		hypothetical protein GLYMA_08G271400, partial [Glycine max]
Glyma.12G198400.Wm82.a2.v1	3.15896	4.59857	10.018	8.3738	0.000159027	1.41634	up	Cellular Component: intracellular (GO:0005622);; Cellular Component: nucleus (GO:0005634);; Biological Process: circadian rhythm (GO:0007623);; Molecular Function: zinc ion binding (GO:0008270);; Biological Process: response to red or far red light (GO:0009639);; Biological Process: regulation of flower development (GO:0009909);; Biological Process: inflorescence development (GO:0010229);; Molecu…	B-box domain protein 31 OS=Arabidopsis thaliana GN=MIP1B PE=2 SV=1		PREDICTED: zinc finger protein CONSTANS-LIKE 3-like [Glycine max]
Glyma.16G150700.Wm82.a2.v1	0	0	1.13657	0.480672	6.43e-05	4.07252	up	Biological Process: transition metal ion transport (GO:0000041);; Molecular Function: transcription factor activity, sequence-specific DNA binding (GO:0003700);; Molecular Function: transcription cofactor activity (GO:0003712);; Cellular Component: nucleus (GO:0005634);; Cellular Component: cytoplasm (GO:0005737);; Cellular Component: vacuole (GO:0005773);; Cellular Component: plasma membrane (GO…	Protein HEADING DATE 3A OS=Oryza sativa subsp. japonica GN=HD3A PE=1 SV=1		phosphatidylethanolamine-binding protein FT2a [Glycine max]
Glyma.07G196000.Wm82.a2.v1	0.801722	0.832626	3.38576	2.65919	2.86e-05	1.98368	up	Molecular Function: zinc ion binding (GO:0008270);;	E3 ubiquitin-protein ligase RMA1H1 OS=Capsicum annuum GN=RMA1H1 PE=1 SV=1		PREDICTED: E3 ubiquitin-protein ligase RMA1H1-like [Glycine max]
Glyma.13G092500.Wm82.a2.v1	0.065965	0.049155	5.02505	7.86864	8.6e-44	6.39545	up	Molecular Function: alpha,alpha-trehalose-phosphate synthase (UDP-forming) activity (GO:0003825);; Molecular Function: trehalose-phosphatase activity (GO:0004805);; Cellular Component: nucleus (GO:0005634);; Cellular Component: mitochondrion (GO:0005739);; Cellular Component: cytosol (GO:0005829);; Biological Process: trehalose biosynthetic process (GO:0005992);; Biological Process: glucose catab…	Probable alpha,alpha-trehalose-phosphate synthase [UDP-forming] 11 OS=Arabidopsis thaliana GN=TPS11 PE=2 SV=1		PREDICTED: probable alpha,alpha-trehalose-phosphate synthase [UDP-forming] 11 [Glycine max]
Glyma.18G076200.Wm82.a2.v1	1.31729	1.1339	0.248482	0.346376	0.00887934	-1.63983	down	Biological Process: microtubule cytoskeleton organization (GO:0000226);; Biological Process: cytokinesis by cell plate formation (GO:0000911);; Cellular Component: plasma membrane (GO:0005886);; Biological Process: cellular protein modification process (GO:0006464);; Biological Process: ion transport (GO:0006811);; Biological Process: abscisic acid-activated signaling pathway (GO:0009738);; Biolo…	Probable L-type lectin-domain containing receptor kinase S.7 OS=Arabidopsis thaliana GN=LECRKS7 PE=2 SV=1		hypothetical protein GLYMA_18G076200 [Glycine max]
Glyma.10G007900.Wm82.a2.v1	3.91992	3.12252	9.08152	8.78918	3.64e-06	1.5236	up	Molecular Function: dodecenoyl-CoA delta-isomerase activity (GO:0004165);; Cellular Component: peroxisome (GO:0005777);; Biological Process: fatty acid beta-oxidation (GO:0006635);; Biological Process: toxin catabolic process (GO:0009407);; Biological Process: response to water deprivation (GO:0009414);; Biological Process: response to ethylene (GO:0009723);; Biological Process: abscisic acid-act…	Enoyl-CoA delta isomerase 2, peroxisomal OS=Arabidopsis thaliana GN=ECI2 PE=1 SV=1		PREDICTED: enoyl-CoA delta isomerase 2, peroxisomal-like [Glycine max]
Glyma.04G087700.Wm82.a2.v1	8.5807	7.94782	2.00196	2.52657	4.32e-06	-1.59476	down	Cellular Component: mitochondrion (GO:0005739);; Cellular Component: integral component of membrane (GO:0016021);; Biological Process: sterol biosynthetic process (GO:0016126);; Biological Process: pentacyclic triterpenoid biosynthetic process (GO:0019745);;	Ergosterol biosynthetic protein 28 OS=Arabidopsis thaliana GN=At1g10030 PE=2 SV=2		uncharacterized protein LOC100305859 [Glycine max]
Glyma.15G264200.Wm82.a2.v1	0	0	1.13307	1.28153	3.7e-10	5.54176	up	Cellular Component: plant-type vacuole (GO:0000325);; Cellular Component: extracellular space (GO:0005615);; Cellular Component: vacuolar membrane (GO:0005774);; Biological Process: lipid metabolic process (GO:0006629);; Biological Process: intracellular protein transport (GO:0006886);; Cellular Component: chloroplast (GO:0009507);; Biological Process: systemic acquired resistance (GO:0009627);; …	GDSL esterase/lipase 5 OS=Arabidopsis thaliana GN=GLIP5 PE=2 SV=2		PREDICTED: GDSL esterase/lipase 5-like isoform X1 [Glycine max]
Glyma.08G146200.Wm82.a2.v1	5.68757	6.3146	1.88039	1.45346	1.91e-06	-1.58472	down	Biological Process: response to stress (GO:0006950);; Biological Process: cellular process (GO:0009987);;	--		PREDICTED: probable serine/threonine-protein kinase kinX [Glycine max]
Glyma.14G159400.Wm82.a2.v1	4.13244	5.08949	1.30906	1.86862	0.00500528	-1.06448	down	--	Lysine-specific demethylase JMJ25 OS=Arabidopsis thaliana GN=JMJ25 PE=1 SV=1		hypothetical protein GLYMA_14G159400 [Glycine max]
Glyma.18G190700.Wm82.a2.v1	1.69619	2.07457	5.17701	6.98959	2.59e-05	1.8199	up	--	Universal stress protein PHOS32 OS=Arabidopsis thaliana GN=PHOS32 PE=1 SV=1		uncharacterized protein LOC100527197 [Glycine max]
Glyma.07G128700.Wm82.a2.v1	4.80389	3.62718	0.964925	0.737997	7.36e-07	-2.00003	down	--	Protein EFFECTOR OF TRANSCRIPTION 2 OS=Arabidopsis thaliana GN=ET2 PE=1 SV=1		PREDICTED: uncharacterized protein LOC100784450 [Glycine max]
Glyma.06G125500.Wm82.a2.v1	1.01021	0.737665	0	0	5.95e-09	-5.26344	down	--	Transcription factor SPEECHLESS OS=Arabidopsis thaliana GN=SPCH PE=1 SV=1		PREDICTED: transcription factor SPEECHLESS-like [Glycine max]
Glyma.U014600.Wm82.a2.v1	6.51347	9.26041	0.768885	1.90112	5.43e-05	-2.16905	down	Biological Process: regulation of cyclin-dependent protein serine/threonine kinase activity (GO:0000079);; Molecular Function: cyclin-dependent protein serine/threonine kinase activity (GO:0004693);; Molecular Function: protein binding (GO:0005515);; Cellular Component: nucleus (GO:0005634);; Cellular Component: cytoplasm (GO:0005737);; Biological Process: trichoblast differentiation (GO:0010054)…	Cyclin-U2-1 OS=Arabidopsis thaliana GN=CYCU2-1 PE=1 SV=1		PREDICTED: cyclin-U2-1 [Glycine max]
Glyma.15G008800.Wm82.a2.v1	29.318	21.5027	9.8283	9.9627	0.000109725	-1.11557	down	--	Embryo-specific protein ATS3B OS=Arabidopsis thaliana GN=ATS3B PE=1 SV=1		hypothetical protein GLYMA_15G008800 [Glycine max]
Glyma.19G144600.Wm82.a2.v1	0	0	0.802747	0.794724	4.59e-09	5.29832	up	Molecular Function: monooxygenase activity (GO:0004497);; Molecular Function: binding (GO:0005488);; Molecular Function: iron ion binding (GO:0005506);; Cellular Component: endoplasmic reticulum (GO:0005783);; Molecular Function: electron carrier activity (GO:0009055);; Biological Process: anatomical structure morphogenesis (GO:0009653);; Biological Process: positive gravitropism (GO:0009958);; C…	Cytochrome P450 93A3 OS=Glycine max GN=CYP93A3 PE=2 SV=1		PREDICTED: cytochrome P450 93A3 [Glycine max]
Glyma.12G118600.Wm82.a2.v1	0.117109	0.321662	0.843773	0.795746	0.00611414	1.88809	up	Biological Process: polysaccharide biosynthetic process (GO:0000271);; Biological Process: response to molecule of bacterial origin (GO:0002237);; Biological Process: regionalization (GO:0003002);; Molecular Function: transcription factor activity, sequence-specific DNA binding (GO:0003700);; Molecular Function: protein serine/threonine kinase activity (GO:0004674);; Molecular Function: ATP bindi…	Receptor-like protein kinase HSL1 OS=Arabidopsis thaliana GN=HSL1 PE=2 SV=1		hypothetical protein GLYMA_12G118600 [Glycine max]
Glyma.09G172500.Wm82.a2.v1	3.2215	2.46599	49.2682	43.2288	2.43e-72	4.18383	up	--	Mitogen-activated protein kinase kinase 9 OS=Arabidopsis thaliana GN=MKK9 PE=1 SV=1		PREDICTED: mitogen-activated protein kinase kinase 9 [Glycine max]
Glyma.08G103300.Wm82.a2.v1	2.76641	5.69387	16.1976	14.1141	2.91e-08	2.2972	up	Molecular Function: structural constituent of ribosome (GO:0003735);; Biological Process: translation (GO:0006412);; Biological Process: proteolysis (GO:0006508);; Biological Process: sister chromatid cohesion (GO:0007062);; Biological Process: synapsis (GO:0007129);; Biological Process: reciprocal meiotic recombination (GO:0007131);; Molecular Function: peptidase activity (GO:0008233);; Biologic…	--		PREDICTED: endoplasmic reticulum metallopeptidase 1-like [Glycine max]
Glyma.02G214300.Wm82.a2.v1	7.55855	7.60315	2.65594	2.24429	9.34e-12	-1.63388	down	Biological Process: mitotic cell cycle (GO:0000278);; Biological Process: telomere maintenance (GO:0000723);; Biological Process: cell morphogenesis involved in differentiation (GO:0000904);; Biological Process: cytokinesis by cell plate formation (GO:0000911);; Biological Process: phragmoplast assembly (GO:0000914);; Molecular Function: microtubule motor activity (GO:0003777);; Molecular Functio…	Kinesin-like protein KIN-4C OS=Arabidopsis thaliana GN=KIN4C PE=2 SV=2		PREDICTED: kinesin-like protein FRA1 [Glycine max]
Glyma.19G264200.Wm82.a2.v1	0	0	0.557991	0.250156	0.000270731	3.80032	up	Molecular Function: DNA binding (GO:0003677);; Molecular Function: chromatin binding (GO:0003682);; Biological Process: response to hormone (GO:0009725);; Biological Process: response to oxygen-containing compound (GO:1901700);;	Transcription factor MYB78 OS=Arabidopsis thaliana GN=MYB78 PE=2 SV=1		PREDICTED: transcription factor MYB108 [Glycine max]
Glyma.05G203300.Wm82.a2.v1	2.95737	3.82638	6.99125	6.01442	0.00579068	1.02286	up	--	11-beta-hydroxysteroid dehydrogenase 1B OS=Arabidopsis thaliana GN=HSD1 PE=1 SV=1		uncharacterized protein LOC100808990 [Glycine max]
Glyma.11G006900.Wm82.a2.v1	17.9144	15.307	3.52464	4.24755	8.02e-18	-1.85231	down	Biological Process: microtubule cytoskeleton organization (GO:0000226);; Cellular Component: nucleus (GO:0005634);; Biological Process: DNA metabolic process (GO:0006259);; Biological Process: regulation of transcription, DNA-templated (GO:0006355);; Biological Process: regulation of meristem structural organization (GO:0009934);; Biological Process: gene silencing (GO:0016458);; Biological Proce…	Protein tesmin/TSO1-like CXC 2 OS=Arabidopsis thaliana GN=TCX2 PE=1 SV=1		PREDICTED: protein tesmin/TSO1-like CXC 2 [Glycine max]
Glyma.18G139700.Wm82.a2.v1	12.3735	9.28799	2.18528	2.99518	1.72e-07	-1.82149	down	--	1,4-dihydroxy-2-naphthoyl-CoA synthase, peroxisomal OS=Arabidopsis thaliana GN=MENB PE=1 SV=2		PREDICTED: 1,4-dihydroxy-2-naphthoyl-CoA synthase, peroxisomal [Glycine max]
Glyma.08G058400.Wm82.a2.v1	0.386893	0.609195	3.23659	3.69952	1.37e-11	2.83486	up	Molecular Function: ceramide kinase activity (GO:0001729);; Molecular Function: diacylglycerol kinase activity (GO:0004143);; Cellular Component: nucleus (GO:0005634);; Cellular Component: Golgi apparatus (GO:0005794);; Biological Process: carbohydrate metabolic process (GO:0005975);; Biological Process: sphingolipid metabolic process (GO:0006665);; Biological Process: protein kinase C-activating…	Sphingosine kinase 1 OS=Arabidopsis thaliana GN=SPHK1 PE=1 SV=1		PREDICTED: sphingosine kinase 1-like isoform X1 [Glycine max]
Glyma.09G140700.Wm82.a2.v1	1.36132	1.19937	4.22483	4.38526	1.69e-10	1.92804	up	Molecular Function: ubiquitin-protein transferase activity (GO:0004842);; Molecular Function: zinc ion binding (GO:0008270);; Biological Process: protein ubiquitination (GO:0016567);; Biological Process: response to oxygen-containing compound (GO:1901700);;	E3 ubiquitin-protein ligase ATL6 OS=Arabidopsis thaliana GN=ATL6 PE=1 SV=2		E3 ubiquitin-protein ligase ATL6 [Glycine soja]
Glyma.02G147500.Wm82.a2.v1	0.722778	0.854972	0	0	6.23e-06	-4.42073	down	--	Protein FANTASTIC FOUR 2 OS=Arabidopsis thaliana GN=FAF2 PE=2 SV=1		PREDICTED: protein FANTASTIC FOUR 2-like [Glycine max]
Glyma.05G102100.Wm82.a2.v1	235.39	211.175	53.316	107.871	0.00120847	-1.21256	down	--	--		Lysine-rich arabinogalactan protein 18 [Glycine soja]
Glyma.15G079500.Wm82.a2.v1	6.56865	4.55583	1.81666	1.93899	0.000808349	-1.29554	down	Biological Process: very long-chain fatty acid metabolic process (GO:0000038);; Molecular Function: carboxylic ester hydrolase activity (GO:0004091);; Cellular Component: extracellular region (GO:0005576);; Biological Process: root morphogenesis (GO:0010015);; Biological Process: regulation of hormone levels (GO:0010817);; Biological Process: cell growth (GO:0016049);; Biological Process: cuticle…	GDSL esterase/lipase At5g45950 OS=Arabidopsis thaliana GN=At5g45950 PE=2 SV=1		hypothetical protein GLYMA_15G079500 [Glycine max]
Glyma.11G037200.Wm82.a2.v1	29.9835	24.0487	6.24557	10.394	2.33e-05	-1.43698	down	Cellular Component: cytoplasm (GO:0005737);; Biological Process: phenylpropanoid biosynthetic process (GO:0009699);; Biological Process: flavonoid biosynthetic process (GO:0009813);; Molecular Function: N-acyltransferase activity (GO:0016410);; Molecular Function: transferase activity (GO:0016740);; Biological Process: primary metabolic process (GO:0044238);; Biological Process: single-organism c…	Taxadien-5-alpha-ol O-acetyltransferase OS=Taxus wallichiana var. chinensis PE=2 SV=1		PREDICTED: uncharacterized protein LOC100776361 [Glycine max]
Glyma.02G302800.Wm82.a2.v1	3.15206	3.31624	0.202643	0.628845	5.93e-07	-2.66406	down	Biological Process: mitotic cell cycle (GO:0000278);; Biological Process: cytokinesis by cell plate formation (GO:0000911);; Biological Process: regionalization (GO:0003002);; Molecular Function: microtubule motor activity (GO:0003777);; Molecular Function: calmodulin binding (GO:0005516);; Molecular Function: ATP binding (GO:0005524);; Cellular Component: nucleus (GO:0005634);; Cellular Componen…	Kinesin-like protein KIN-14F OS=Arabidopsis thaliana GN=KIN14F PE=1 SV=2		hypothetical protein GLYMA_02G302800 [Glycine max]
Glyma.07G096400.Wm82.a2.v1	1.5323	1.07232	5.46714	3.00196	5.45e-08	1.83362	up	--	--		hypothetical protein GLYMA_07G096400 [Glycine max]
Glyma.01G031900.Wm82.a2.v1	3.2587	2.54973	11.3244	14.1628	1.28e-20	2.31249	up	Molecular Function: alpha,alpha-trehalose-phosphate synthase (UDP-forming) activity (GO:0003825);; Molecular Function: trehalose-phosphatase activity (GO:0004805);; Cellular Component: nucleus (GO:0005634);; Cellular Component: mitochondrion (GO:0005739);; Cellular Component: cytosol (GO:0005829);; Biological Process: trehalose biosynthetic process (GO:0005992);; Biological Process: glucose catab…	Probable alpha,alpha-trehalose-phosphate synthase [UDP-forming] 9 OS=Arabidopsis thaliana GN=TPS9 PE=2 SV=1		PREDICTED: probable alpha,alpha-trehalose-phosphate synthase [UDP-forming] 9 [Glycine max]
Glyma.19G160600.Wm82.a2.v1	7.09914	4.83169	15.3776	11.7982	8.48e-06	1.43559	up	--	--		PREDICTED: uncharacterized protein LOC100796711 [Glycine max]
Glyma.11G129900.Wm82.a2.v1	0	0	0.830018	0.559798	2.35e-08	5.13751	up	Molecular Function: glucan exo-1,3-beta-glucosidase activity (GO:0004338);; Molecular Function: beta-galactosidase activity (GO:0004565);; Cellular Component: extracellular region (GO:0005576);; Cellular Component: mitochondrion (GO:0005739);; Cellular Component: Golgi apparatus (GO:0005794);; Cellular Component: cytosol (GO:0005829);; Biological Process: calcium ion transport (GO:0006816);; Biol…	Beta-glucosidase 24 OS=Oryza sativa subsp. japonica GN=BGLU24 PE=2 SV=1		PREDICTED: cyanogenic beta-glucosidase-like [Glycine max]
Glyma.18G054100.Wm82.a2.v1	0.155156	0.042999	7.17752	7.33553	6.75e-49	6.04595	up	Biological Process: MAPK cascade (GO:0000165);; Molecular Function: protein serine/threonine kinase activity (GO:0004674);; Molecular Function: protein binding (GO:0005515);; Molecular Function: ATP binding (GO:0005524);; Cellular Component: nucleus (GO:0005634);; Cellular Component: cytoplasm (GO:0005737);; Biological Process: ER to Golgi vesicle-mediated transport (GO:0006888);; Biological Proc…	Probable serine/threonine-protein kinase WNK4 OS=Arabidopsis thaliana GN=WNK4 PE=1 SV=1		PREDICTED: probable serine/threonine-protein kinase WNK4 isoform X1 [Glycine max]
Glyma.20G136600.Wm82.a2.v1	3.85412	0.892762	0	0	2.42e-08	-5.20402	down	Molecular Function: binding (GO:0005488);; Molecular Function: protein binding (GO:0005515);; Biological Process: transcription, DNA-templated (GO:0006351);; Biological Process: regulation of transcription, DNA-templated (GO:0006355);; Biological Process: embryo sac central cell differentiation (GO:0009559);; Biological Process: response to mechanical stimulus (GO:0009612);; Biological Process: e…	Agamous-like MADS-box protein AGL62 OS=Arabidopsis thaliana GN=AGL62 PE=1 SV=1		PREDICTED: agamous-like MADS-box protein AGL62 [Glycine max]
Glyma.02G239600.Wm82.a2.v1	29.5599	38.5473	10.2022	15.053	5.9e-05	-1.18661	down	Molecular Function: DNA binding (GO:0003677);; Molecular Function: transcription factor activity, sequence-specific DNA binding (GO:0003700);; Molecular Function: protein binding (GO:0005515);; Cellular Component: nucleus (GO:0005634);; Biological Process: regulation of transcription, DNA-templated (GO:0006355);; Biological Process: regulation of translation (GO:0006417);; Biological Process: sig…	Auxin response factor 8 OS=Arabidopsis thaliana GN=ARF8 PE=2 SV=2		PREDICTED: auxin response factor 8-like isoform X2 [Glycine max]
Glyma.04G195300.Wm82.a2.v1	0.145143	0.378923	6.69617	6.45989	8.22e-21	4.21959	up	Cellular Component: plant-type cell wall (GO:0009505);; Molecular Function: kinase activity (GO:0016301);; Biological Process: phosphorylation (GO:0016310);; Molecular Function: adenyl nucleotide binding (GO:0030554);;	SNF1-related protein kinase regulatory subunit gamma-1 OS=Arabidopsis thaliana GN=KING1 PE=1 SV=2		PREDICTED: SNF1-related protein kinase regulatory subunit gamma-1-like [Glycine max]
Glyma.14G212500.Wm82.a2.v1	1.88507	1.23853	5.23683	5.63474	1.08e-09	1.91007	up	Molecular Function: inward rectifier potassium channel activity (GO:0005242);; Molecular Function: protein binding (GO:0005515);; Cellular Component: nucleus (GO:0005634);; Cellular Component: endoplasmic reticulum (GO:0005783);; Cellular Component: plasma membrane (GO:0005886);; Biological Process: potassium ion transport (GO:0006813);; Biological Process: response to cold (GO:0009409);; Biologi…	Potassium channel SKOR OS=Arabidopsis thaliana GN=SKOR PE=1 SV=1		PREDICTED: potassium channel SKOR-like [Glycine max]
Glyma.17G011600.Wm82.a2.v1	0.091498	0.180199	1.44314	2.09831	8.19e-08	3.4265	up	Cellular Component: plasma membrane (GO:0005886);; Biological Process: anion transport (GO:0006820);; Biological Process: cellular ion homeostasis (GO:0006873);; Molecular Function: voltage-gated anion channel activity (GO:0008308);; Biological Process: response to humidity (GO:0009270);; Biological Process: response to abscisic acid (GO:0009737);; Biological Process: response to carbon dioxide (…	S-type anion channel SLAH1 OS=Arabidopsis thaliana GN=SLAH1 PE=2 SV=1		PREDICTED: S-type anion channel SLAH4-like [Glycine max]
Glyma.14G207900.Wm82.a2.v1	1.45646	0.788614	0	0.056563	1.05e-05	-3.79701	down	Biological Process: cellular macromolecule metabolic process (GO:0044260);; Biological Process: single-organism cellular process (GO:0044763);; Biological Process: regulation of macromolecule metabolic process (GO:0060255);; Biological Process: nucleic acid metabolic process (GO:0090304);;	Uncharacterized protein At1g65710 OS=Arabidopsis thaliana GN=At1g65710 PE=2 SV=1		PREDICTED: dentin sialophosphoprotein-like isoform X1 [Glycine max]
Glyma.13G311000.Wm82.a2.v1	47.8569	55.5599	10.5759	20.0847	3e-05	-1.49143	down	Cellular Component: extracellular region (GO:0005576);; Cellular Component: vacuole (GO:0005773);; Biological Process: cell adhesion (GO:0007155);; Cellular Component: cell periphery (GO:0071944);;	Fasciclin-like arabinogalactan protein 17 OS=Arabidopsis thaliana GN=FLA17 PE=2 SV=1		PREDICTED: fasciclin-like arabinogalactan protein 15 [Glycine max]
Glyma.16G076400.Wm82.a2.v1	0.058699	0.093001	1.6743	1.1265	9.58e-08	3.55616	up	--	--		hypothetical protein GLYMA_16G076400 [Glycine max]
Glyma.02G151100.Wm82.a2.v1	2.3433	3.04454	6.54519	4.50296	0.00152465	1.2162	up	Biological Process: MAPK cascade (GO:0000165);; Biological Process: response to superoxide (GO:0000303);; Molecular Function: protein binding (GO:0005515);; Cellular Component: nucleus (GO:0005634);; Cellular Component: cytoplasm (GO:0005737);; Biological Process: protein targeting to membrane (GO:0006612);; Biological Process: response to cold (GO:0009409);; Biological Process: response to water…	Gibberellin receptor GID1B OS=Arabidopsis thaliana GN=GID1B PE=1 SV=1		PREDICTED: gibberellin receptor GID1B-like [Glycine max]
Glyma.16G030300.Wm82.a2.v1	7.98009	7.48669	14.8332	14.4499	7.86e-07	1.12803	up	Cellular Component: chloroplast (GO:0009507);; Biological Process: systemic acquired resistance (GO:0009627);; Biological Process: regulation of defense response (GO:0031347);;	--		PREDICTED: uncharacterized protein LOC100792423 [Glycine max]
Glyma.05G153200.Wm82.a2.v1	0.935959	0.868658	5.31003	4.56651	2.74e-16	2.59814	up	Biological Process: flavonoid biosynthetic process (GO:0009813);; Molecular Function: naringenin-chalcone synthase activity (GO:0016210);;	Chalcone synthase 5 OS=Glycine max GN=CHS5 PE=3 SV=1		PREDICTED: chalcone synthase 5-like isoform X2 [Glycine max]
Glyma.04G123800.Wm82.a2.v1	1.70199	1.95619	13.3731	9.66433	1.36e-22	2.81123	up	Molecular Function: protein binding (GO:0005515);; Cellular Component: mitochondrial inner membrane (GO:0005743);; Biological Process: respiratory gaseous exchange (GO:0007585);; Biological Process: response to cold (GO:0009409);; Molecular Function: alternative oxidase activity (GO:0009916);; Cellular Component: integral component of membrane (GO:0016021);; Biological Process: electron transport…	Ubiquinol oxidase 1, mitochondrial OS=Glycine max GN=AOX1 PE=1 SV=1		ubiquinol oxidase 1, mitochondrial [Glycine max]
Glycine_max_newGene_1664	1.02565	0.76959	0.122065	0.136399	0.0054973	-2.13475	down	--	--		hypothetical protein KK1_022515 [Cajanus cajan]
Glyma.11G033400.Wm82.a2.v1	0.281742	0.056285	2.46768	4.40965	1.88e-09	3.93385	up	Molecular Function: metalloendopeptidase activity (GO:0004222);; Biological Process: proteolysis (GO:0006508);; Molecular Function: zinc ion binding (GO:0008270);; Cellular Component: extracellular matrix (GO:0031012);;	Metalloendoproteinase 1-MMP OS=Arabidopsis thaliana GN=1MMP PE=1 SV=1		PREDICTED: metalloendoproteinase 1-MMP-like [Glycine max]
Glyma.17G066600.Wm82.a2.v1	42.5182	32.7324	164.315	128.968	1.01e-19	2.15577	up	--	Zinc finger protein CONSTANS-LIKE 5 OS=Arabidopsis thaliana GN=COL5 PE=2 SV=2		zinc finger protein CONSTANS-LIKE 5-like [Glycine max]
Glyma.14G151600.Wm82.a2.v1	0.117674	0.15606	3.02777	5.4499	2.75e-19	4.6639	up	Molecular Function: protein binding (GO:0005515);; Cellular Component: extracellular region (GO:0005576);; Cellular Component: plasma membrane (GO:0005886);; Cellular Component: cell cortex (GO:0005938);; Biological Process: Golgi to vacuole transport (GO:0006896);; Cellular Component: chloroplast (GO:0009507);; Biological Process: response to abiotic stimulus (GO:0009628);; Cellular Component: p…	WAT1-related protein At4g08290 OS=Arabidopsis thaliana GN=At4g08290 PE=2 SV=1		PREDICTED: WAT1-related protein At4g08290-like [Glycine max]
Glyma.20G205500.Wm82.a2.v1	5.01283	7.60311	2.22193	2.11707	0.000152791	-1.31315	down	Biological Process: allantoin catabolic process (GO:0000256);; Biological Process: RNA splicing, via endonucleolytic cleavage and ligation (GO:0000394);; Molecular Function: ureidoglycolate hydrolase activity (GO:0004848);; Cellular Component: mitochondrion (GO:0005739);; Biological Process: proteolysis (GO:0006508);; Molecular Function: metallopeptidase activity (GO:0008237);; Biological Process…	Ureidoglycolate hydrolase OS=Arabidopsis thaliana GN=UAH PE=1 SV=1		Putative hydrolase, partial [Glycine soja]
Glyma.02G245200.Wm82.a2.v1	1.0792	0.962863	0.189358	0.228081	1.68e-05	-1.97907	down	Molecular Function: binding (GO:0005488);; Biological Process: nucleobase-containing compound metabolic process (GO:0006139);; Biological Process: xylem and phloem pattern formation (GO:0010051);; Cellular Component: intracellular membrane-bounded organelle (GO:0043231);; Biological Process: single-organism developmental process (GO:0044767);; Biological Process: system development (GO:0048731);;…	Myosin-binding protein 3 OS=Arabidopsis thaliana GN=MYOB3 PE=1 SV=1		PREDICTED: myosin-binding protein 3-like isoform X1 [Glycine max]
Glycine_max_newGene_4315	0.076276	0.07986	1.33022	0.474863	0.00300359	2.70968	up	Molecular Function: nucleoside transmembrane transporter activity (GO:0005337);; Cellular Component: integral component of membrane (GO:0016021);; Biological Process: nucleoside transmembrane transport (GO:1901642);;	Equilibrative nucleotide transporter 6 OS=Arabidopsis thaliana OX=3702 GN=ENT6 PE=1 SV=1		hypothetical protein TSUD_250190 [Trifolium subterraneum]
Glyma.06G177600.Wm82.a2.v1	13.9888	20.5189	834.652	711.976	1.14e-108	5.60559	up	--	--		hypothetical protein glysoja_012177 [Glycine soja]
Glyma.03G129500.Wm82.a2.v1	6.82888	7.06118	1.73135	2.60621	0.00057029	-1.39706	down	Cellular Component: DNA-directed RNA polymerase V complex (GO:0000419);; Molecular Function: DNA binding (GO:0003677);; Molecular Function: DNA-directed 5'-3' RNA polymerase activity (GO:0003899);; Biological Process: transcription, DNA-templated (GO:0006351);;	DNA-directed RNA polymerase V subunit 5A OS=Arabidopsis thaliana GN=NRPE5A PE=1 SV=1		DNA-directed RNA polymerase II subunit family protein [Glycine max]
Glyma.09G181300.Wm82.a2.v1	1.98334	2.04384	6.477	4.57437	4.16e-07	1.63726	up	--	--		PREDICTED: uncharacterized protein LOC100775751 [Glycine max]
Glyma.06G035200.Wm82.a2.v1	1.55967	1.27955	7.73003	6.80974	5.65e-19	2.52216	up	--	Cytochrome P450 82A3 OS=Glycine max GN=CYP82A3 PE=2 SV=1		PREDICTED: cytochrome P450 CYP82D47-like [Glycine max]
Glyma.01G018600.Wm82.a2.v1	1.89399	2.93026	0.571738	0.299367	0.00621846	-1.94738	down	--	--		PREDICTED: uncharacterized protein LOC100817619 [Glycine max]
Glyma.05G155600.Wm82.a2.v1	0.655672	0.45416	5.60594	7.51539	1.1e-22	3.64608	up	Cellular Component: SCF ubiquitin ligase complex (GO:0019005);; Biological Process: negative regulation of cytokinin-activated signaling pathway (GO:0080037);;	F-box/kelch-repeat protein At1g15670 OS=Arabidopsis thaliana GN=At1g15670 PE=2 SV=1		PREDICTED: F-box/kelch-repeat protein At1g15670-like [Glycine max]
Glyma.01G179900.Wm82.a2.v1	21.4997	19.9114	75.6461	60.916	2.82e-21	1.92382	up	Biological Process: sulfur amino acid metabolic process (GO:0000096);; Molecular Function: DNA binding (GO:0003677);; Cellular Component: nucleus (GO:0005634);; Cellular Component: cytosol (GO:0005829);; Biological Process: chromatin silencing (GO:0006342);; Biological Process: fatty acid metabolic process (GO:0006631);; Biological Process: coenzyme metabolic process (GO:0006732);; Biological Pro…	BEL1-like homeodomain protein 2 OS=Arabidopsis thaliana GN=BLH2 PE=1 SV=3		PREDICTED: BEL1-like homeodomain protein 4 [Glycine max]
Glyma.06G143100.Wm82.a2.v1	0	0	0.930613	0.859342	7.75e-10	5.47229	up	Biological Process: MAPK cascade (GO:0000165);; Biological Process: response to molecule of fungal origin (GO:0002238);; Molecular Function: ubiquitin-protein transferase activity (GO:0004842);; Cellular Component: extracellular region (GO:0005576);; Cellular Component: plasma membrane (GO:0005886);; Biological Process: regulation of transcription, DNA-templated (GO:0006355);; Biological Process:…	RING-H2 finger protein ATL72 OS=Arabidopsis thaliana GN=ATL72 PE=2 SV=1		PREDICTED: RING-H2 finger protein ATL74-like [Glycine max]
Glyma.19G140100.Wm82.a2.v1	1.87095	2.04657	0.194731	0.731119	0.00280532	-1.83673	down	Biological Process: polysaccharide biosynthetic process (GO:0000271);; Molecular Function: protein serine/threonine kinase activity (GO:0004674);; Molecular Function: protein tyrosine kinase activity (GO:0004713);; Molecular Function: protein binding (GO:0005515);; Molecular Function: ATP binding (GO:0005524);; Cellular Component: plasma membrane (GO:0005886);; Biological Process: starch metaboli…	Leucine-rich repeat receptor-like tyrosine-protein kinase PXC3 OS=Arabidopsis thaliana GN=PXC3 PE=2 SV=1		PREDICTED: leucine-rich repeat receptor-like tyrosine-protein kinase PXC3 [Glycine max]
Glyma.12G032800.Wm82.a2.v1	9.07086	10.6494	18.1842	18.7673	5.38e-06	1.08538	up	Molecular Function: ubiquitin-protein transferase activity (GO:0004842);; Molecular Function: ATP binding (GO:0005524);; Cellular Component: nucleus (GO:0005634);; Cellular Component: vacuole (GO:0005773);; Cellular Component: cytosol (GO:0005829);; Cellular Component: plasma membrane (GO:0005886);; Biological Process: postreplication repair (GO:0006301);; Biological Process: protein targeting to…	Ubiquitin-conjugating enzyme E2 10 OS=Arabidopsis thaliana GN=UBC10 PE=1 SV=1		PREDICTED: ubiquitin-conjugating enzyme E2 28 [Glycine max]
Glyma.08G067500.Wm82.a2.v1	4.00661	4.28226	1.69168	1.63181	0.00504116	-1.05632	down	Molecular Function: fructose-2,6-bisphosphate 2-phosphatase activity (GO:0004331);; Cellular Component: nucleus (GO:0005634);; Cellular Component: cytosol (GO:0005829);; Biological Process: carbohydrate metabolic process (GO:0005975);; Biological Process: starch catabolic process (GO:0005983);; Biological Process: sucrose biosynthetic process (GO:0005986);; Biological Process: cellular aromatic c…	Fructose-1,6-bisphosphatase, chloroplastic OS=Spinacia oleracea PE=1 SV=2		PREDICTED: fructose-1,6-bisphosphatase, chloroplastic-like [Glycine max]
Glyma.05G011600.Wm82.a2.v1	28.5034	30.3741	6.06086	10.2223	3.89e-07	-1.59583	down	Biological Process: polysaccharide catabolic process (GO:0000272);; Biological Process: respiratory burst involved in defense response (GO:0002679);; Molecular Function: protein serine/threonine kinase activity (GO:0004674);; Molecular Function: protein tyrosine kinase activity (GO:0004713);; Molecular Function: ATP binding (GO:0005524);; Cellular Component: mitochondrion (GO:0005739);; Cellular …	Probable inactive receptor kinase At2g26730 OS=Arabidopsis thaliana GN=At2g26730 PE=1 SV=1		hypothetical protein GLYMA_05G011600 [Glycine max]
Glyma.07G069500.Wm82.a2.v1	25.0803	22.8917	4.08061	7.47364	1.26e-07	-1.78228	down	--	Cytochrome P450 86A8 OS=Arabidopsis thaliana GN=CYP86A8 PE=2 SV=1		PREDICTED: cytochrome P450 86A8-like [Glycine max]
Glyma.14G055200.Wm82.a2.v1	9	7.1117	76.9225	64.8178	2.79e-38	3.24933	up	Cellular Component: nucleus (GO:0005634);; Biological Process: response to stress (GO:0006950);; Biological Process: response to abiotic stimulus (GO:0009628);;	Polyadenylate-binding protein-interacting protein 2 OS=Arabidopsis thaliana GN=CID2 PE=2 SV=1		PREDICTED: protein EARLY RESPONSIVE TO DEHYDRATION 15-like [Glycine max]
Glyma.10G079700.Wm82.a2.v1	0.694083	0.435871	1.9585	2.48176	0.00204468	1.96729	up	--	NDR1/HIN1-like protein 10 OS=Arabidopsis thaliana GN=NHL10 PE=2 SV=1		PREDICTED: protein YLS9-like [Glycine max]
Glyma.19G154900.Wm82.a2.v1	2.39862	2.591	6.1499	4.12606	0.000407959	1.26479	up	Cellular Component: nucleus (GO:0005634);; Biological Process: circadian rhythm (GO:0007623);;	Protein trichome birefringence-like 10 OS=Arabidopsis thaliana GN=TBL10 PE=2 SV=1		PREDICTED: protein trichome birefringence-like 10 isoform X1 [Glycine max]
Glyma.15G276100.Wm82.a2.v1	28.8548	11.0106	4.62623	3.90589	7.1e-05	-1.88912	down	Cellular Component: cell wall (GO:0005618);;	--		uncharacterized protein LOC100796094 precursor [Glycine max]
Glyma.11G046100.Wm82.a2.v1	5.23041	5.00285	14.3435	10.9087	3.86e-08	1.49986	up	--	Protein PHLOEM PROTEIN 2-LIKE A10 OS=Arabidopsis thaliana GN=PP2A10 PE=2 SV=1		PREDICTED: protein PHLOEM PROTEIN 2-LIKE A10-like [Glycine max]
Glyma.15G107100.Wm82.a2.v1	0.247702	0.159749	31.1384	33.1925	3.36e-126	7.23978	up	Cellular Component: plasma membrane (GO:0005886);; Biological Process: drug transmembrane transport (GO:0006855);; Biological Process: purine nucleobase transport (GO:0006863);; Cellular Component: plant-type vacuole membrane (GO:0009705);; Biological Process: proanthocyanidin biosynthetic process (GO:0010023);; Biological Process: maintenance of seed dormancy (GO:0010231);; Molecular Function: d…	Protein DETOXIFICATION 40 OS=Arabidopsis thaliana GN=DTX40 PE=1 SV=1		PREDICTED: protein DETOXIFICATION 40 [Glycine max]
Glyma.16G221500.Wm82.a2.v1	0.732518	0.57321	0.022066	0.078848	0.00352094	-2.56555	down	--	--		PREDICTED: uncharacterized protein LOC100816878 [Glycine max]
Glyma.02G063300.Wm82.a2.v1	0.719126	0.976433	8.03021	7.00176	1.5e-17	2.78571	up	Molecular Function: protein binding (GO:0005515);; Cellular Component: cytoplasm (GO:0005737);; Biological Process: protein targeting to membrane (GO:0006612);; Biological Process: water transport (GO:0006833);; Biological Process: metabolic process (GO:0008152);; Biological Process: response to wounding (GO:0009611);; Biological Process: response to salt stress (GO:0009651);; Biological Process:…	Salicylic acid-binding protein 2 OS=Nicotiana tabacum GN=SABP2 PE=1 SV=1		PREDICTED: salicylic acid-binding protein 2-like [Glycine max]
Glyma.11G014900.Wm82.a2.v1	10.5836	13.6178	28.7553	22.5221	2.47e-06	1.28168	up	Molecular Function: acetate-CoA ligase activity (GO:0003987);; Cellular Component: mitochondrion (GO:0005739);; Cellular Component: peroxisome (GO:0005777);; Biological Process: acetate metabolic process (GO:0006083);; Biological Process: glyoxylate cycle (GO:0006097);; Molecular Function: o-succinylbenzoate-CoA ligase activity (GO:0008756);; Cellular Component: chloroplast (GO:0009507);; Biologi…	Probable acyl-activating enzyme 1, peroxisomal OS=Arabidopsis thaliana GN=AAE1 PE=2 SV=1		PREDICTED: probable acyl-activating enzyme 1, peroxisomal isoform X1 [Glycine max]
Glyma.13G269800.Wm82.a2.v1	3.96501	4.86104	2.02553	1.39551	0.000266594	-1.279	down	--	--		PREDICTED: uncharacterized protein LOC100802966 [Glycine max]
Glyma.13G372500.Wm82.a2.v1	11.6105	8.39514	2.62895	4.62825	0.00294782	-1.1941	down	Cellular Component: plasma membrane (GO:0005886);;	Uncharacterized membrane protein At1g16860 OS=Arabidopsis thaliana GN=At1g16860 PE=1 SV=1		PREDICTED: uncharacterized membrane protein At1g16860-like [Glycine max]
Glyma.02G086200.Wm82.a2.v1	4.43986	3.11005	10.2683	7.95826	4.51e-07	1.51882	up	Molecular Function: alpha,alpha-trehalose-phosphate synthase (UDP-forming) activity (GO:0003825);; Molecular Function: trehalose-phosphatase activity (GO:0004805);; Cellular Component: nucleus (GO:0005634);; Cellular Component: mitochondrion (GO:0005739);; Cellular Component: cytosol (GO:0005829);; Biological Process: trehalose biosynthetic process (GO:0005992);; Biological Process: glucose catab…	Alpha,alpha-trehalose-phosphate synthase [UDP-forming] 6 OS=Arabidopsis thaliana GN=TPS6 PE=1 SV=2		hypothetical protein GLYMA_02G086200 [Glycine max]
Glyma.05G237100.Wm82.a2.v1	0.145256	0.082212	0.553974	0.640249	0.00135047	2.28893	up	Biological Process: MAPK cascade (GO:0000165);; Biological Process: response to molecule of bacterial origin (GO:0002237);; Molecular Function: protein kinase activity (GO:0004672);; Cellular Component: plasma membrane (GO:0005886);; Biological Process: regulation of transcription, DNA-templated (GO:0006355);; Biological Process: protein N-linked glycosylation (GO:0006487);; Biological Process: p…	LEAF RUST 10 DISEASE-RESISTANCE LOCUS RECEPTOR-LIKE PROTEIN KINASE-like 2.5 OS=Arabidopsis thaliana GN=LRK10L-2.5 PE=3 SV=1		PREDICTED: probable receptor-like protein kinase At1g67000 [Glycine max]
Glyma.07G083300.Wm82.a2.v1	2.06254	2.89568	5.15315	4.11719	0.00823568	1.05251	up	Molecular Function: protein binding (GO:0005515);; Cellular Component: endoplasmic reticulum (GO:0005783);; Biological Process: isoprenoid biosynthetic process (GO:0008299);; Cellular Component: chloroplast (GO:0009507);; Biological Process: suberin biosynthetic process (GO:0010345);; Molecular Function: alkane 1-monooxygenase activity (GO:0018685);; Cellular Component: organelle membrane (GO:003…	Cytochrome P450 704C1 OS=Pinus taeda GN=CYP704C1 PE=2 SV=1		PREDICTED: cytochrome P450 704C1 [Glycine max]
Glyma.07G057900.Wm82.a2.v1	10.5941	9.19847	41.627	47.0802	1.64e-40	2.40886	up	Molecular Function: ATP binding (GO:0005524);; Cellular Component: vacuole (GO:0005773);; Biological Process: red, far-red light phototransduction (GO:0009585);; Biological Process: systemic acquired resistance (GO:0009627);; Biological Process: photomorphogenesis (GO:0009640);; Biological Process: jasmonic acid metabolic process (GO:0009694);; Biological Process: response to auxin (GO:0009733);;…	Jasmonic acid-amido synthetase JAR1 OS=Oryza sativa subsp. japonica GN=GH3.5 PE=2 SV=1		PREDICTED: probable indole-3-acetic acid-amido synthetase GH3.5 [Glycine max]
Glyma.10G243200.Wm82.a2.v1	4.2457	3.88057	0.241034	0.711508	2.25e-06	-2.62167	down	--	Meiotic recombination protein DMC1 homolog OS=Glycine max PE=2 SV=1		meiotic recombination protein DMC1 homolog [Glycine max]
Glyma.15G221600.Wm82.a2.v1	0.195898	0.096667	3.709	2.42913	2.29e-16	4.22068	up	Molecular Function: RNA polymerase II transcription factor activity, sequence-specific DNA binding (GO:0000981);; Molecular Function: DNA binding (GO:0003677);; Molecular Function: protein binding (GO:0005515);; Cellular Component: nucleus (GO:0005634);; Cellular Component: nucleolus (GO:0005730);; Biological Process: regulation of glycolytic process (GO:0006110);; Biological Process: transcripti…	Ethylene-responsive transcription factor WRI1 OS=Arabidopsis thaliana GN=WRI1 PE=2 SV=1		PREDICTED: uncharacterized LOC100527432 isoform X1 [Glycine max]
Glyma.07G165900.Wm82.a2.v1	0.133926	0.46003	14.4998	11.6682	1.78e-13	4.78185	up	--	--		unknown [Glycine max]
Glyma.04G190700.Wm82.a2.v1	0.115302	0.260975	0.961301	1.3279	5.62e-05	2.50991	up	Cellular Component: plant-type vacuole (GO:0000325);; Molecular Function: cysteine-type endopeptidase activity (GO:0004197);; Molecular Function: phospholipase A2 activity (GO:0004623);; Molecular Function: protein binding (GO:0005515);; Cellular Component: cell wall (GO:0005618);; Cellular Component: nucleus (GO:0005634);; Cellular Component: vacuole (GO:0005773);; Cellular Component: endoplasmi…	Vignain OS=Vigna mungo PE=1 SV=1		cysteine proteinase [Glycine max]
Glyma.13G331600.Wm82.a2.v1	3.20645	2.93518	0.308852	0.713134	1.45e-05	-2.20674	down	Biological Process: very long-chain fatty acid metabolic process (GO:0000038);; Cellular Component: extracellular region (GO:0005576);; Cellular Component: endoplasmic reticulum (GO:0005783);; Biological Process: polysaccharide metabolic process (GO:0005976);; Biological Process: nucleobase-containing compound metabolic process (GO:0006139);; Biological Process: cellular amino acid metabolic proc…	3-ketoacyl-CoA synthase 12 OS=Arabidopsis thaliana GN=KCS12 PE=2 SV=1		PREDICTED: 3-ketoacyl-CoA synthase 12-like [Glycine max]
Glyma.06G213100.Wm82.a2.v1	9.84613	10.0995	1.67012	3.29926	9.09e-06	-1.72147	down	--	DELLA protein GAI OS=Gossypium hirsutum GN=GAI PE=2 SV=1		PREDICTED: DELLA protein SLR1-like [Glycine max]
Glyma.16G119000.Wm82.a2.v1	12.8737	8.35819	49.3708	42.5415	1.95e-16	2.2923	up	Biological Process: biosynthetic process (GO:0009058);; Molecular Function: strictosidine synthase activity (GO:0016844);;	Protein STRICTOSIDINE SYNTHASE-LIKE 5 OS=Arabidopsis thaliana GN=SSL5 PE=2 SV=1		PREDICTED: protein STRICTOSIDINE SYNTHASE-LIKE 5 [Glycine max]
Glyma.U021700.Wm82.a2.v1	0.785963	0.679576	0.029343	0.073633	2.44e-07	-3.10289	down	Molecular Function: transferase activity, transferring phosphorus-containing groups (GO:0016772);;	--		hypothetical protein GLYMA_U021700 [Glycine max]
Glyma.05G025900.Wm82.a2.v1	5.52715	5.73677	28.0737	23.9814	4.33e-30	2.40226	up	--	Cyclic dof factor 3 OS=Arabidopsis thaliana GN=CDF3 PE=1 SV=2		PREDICTED: cyclic dof factor 3-like [Glycine max]
Glyma.14G206100.Wm82.a2.v1	75.1056	68.5729	173.407	187.634	4.61e-21	1.54592	up	Molecular Function: signal transducer activity (GO:0004871);; Cellular Component: nucleus (GO:0005634);; Cellular Component: cytoplasm (GO:0005737);; Cellular Component: plasma membrane (GO:0005886);; Biological Process: calcium ion transport (GO:0006816);; Biological Process: Golgi organization (GO:0007030);; Biological Process: signal transduction (GO:0007165);; Biological Process: phototropism…	Root phototropism protein 2 OS=Arabidopsis thaliana GN=RPT2 PE=1 SV=2		PREDICTED: root phototropism protein 2 [Glycine max]
Glyma.05G208500.Wm82.a2.v1	3.73416	6.11262	1.25595	1.77503	0.000512291	-1.42598	down	--	--		PREDICTED: uncharacterized protein LOC100776560 isoform X1 [Glycine max]
Glyma.15G038500.Wm82.a2.v1	0.149663	0.314498	1.4844	1.08543	0.000406	2.46819	up	Molecular Function: protein binding (GO:0005515);; Cellular Component: membrane (GO:0016020);; Cellular Component: intracellular membrane-bounded organelle (GO:0043231);; Cellular Component: cytoplasmic part (GO:0044444);;	Clathrin interactor EPSIN 3 OS=Arabidopsis thaliana GN=EPSIN3 PE=2 SV=1		hypothetical protein GLYMA_15G038500 [Glycine max]
Glyma.14G052200.Wm82.a2.v1	0.043598	0.057977	1.10991	0.692933	0.00518804	2.69006	up	Biological Process: cell morphogenesis (GO:0000902);; Molecular Function: binding (GO:0005488);; Cellular Component: cell wall (GO:0005618);; Biological Process: defense response (GO:0006952);; Biological Process: catabolic process (GO:0009056);; Biological Process: cellular process (GO:0009987);; Biological Process: trichoblast differentiation (GO:0010054);; Cellular Component: membrane (GO:0016…	--		Nodulin-16 [Glycine soja]
Glyma.13G145200.Wm82.a2.v1	222.5	124.891	24.9157	39.1797	9.34e-10	-2.10326	down	Molecular Function: nucleotide binding (GO:0000166);; Molecular Function: poly(U) RNA binding (GO:0008266);; Biological Process: response to cold (GO:0009409);; Cellular Component: chloroplast thylakoid membrane (GO:0009535);; Cellular Component: chloroplast stroma (GO:0009570);; Biological Process: salicylic acid biosynthetic process (GO:0009697);; Biological Process: response to abscisic acid (…	RNA-binding protein CP29B, chloroplastic OS=Arabidopsis thaliana GN=CP29B PE=1 SV=1		uncharacterized protein LOC100812934 [Glycine max]
Glyma.15G072500.Wm82.a2.v1	8.71832	6.89719	20.856	19.1773	3.71e-12	1.56165	up	Molecular Function: magnesium ion binding (GO:0000287);; Molecular Function: acetolactate synthase activity (GO:0003984);; Molecular Function: pyruvate decarboxylase activity (GO:0004737);; Biological Process: isoleucine biosynthetic process (GO:0009097);; Biological Process: valine biosynthetic process (GO:0009099);; Cellular Component: chloroplast (GO:0009507);; Cellular Component: chloroplast …	Acetolactate synthase 2, chloroplastic OS=Nicotiana tabacum GN=ALS SURB PE=1 SV=1		PREDICTED: acetolactate synthase 2, chloroplastic [Glycine max]
Glyma.09G069500.Wm82.a2.v1	2.66256	1.6502	7.37111	5.15804	6.18e-05	1.64506	up	Molecular Function: N-acetyltransferase activity (GO:0008080);; Biological Process: metabolic process (GO:0008152);;	--		PREDICTED: uncharacterized protein LOC100795426 isoform X1 [Glycine max]
Glyma.17G012300.Wm82.a2.v1	47.6893	32.8319	7.65158	9.88816	1.75e-11	-2.02276	down	Biological Process: polysaccharide biosynthetic process (GO:0000271);; Cellular Component: vacuolar membrane (GO:0005774);; Cellular Component: cytosol (GO:0005829);; Biological Process: nucleotide biosynthetic process (GO:0009165);; Cellular Component: plant-type cell wall (GO:0009505);; Cellular Component: plasmodesma (GO:0009506);; Biological Process: multidimensional cell growth (GO:0009825);…	L-ascorbate oxidase homolog OS=Brassica napus GN=Bp10 PE=2 SV=1		PREDICTED: L-ascorbate oxidase homolog [Glycine max]
Glyma.12G055100.Wm82.a2.v1	12.0327	16.9489	2.27969	5.15997	0.000262679	-1.66224	down	--	IRK-interacting protein OS=Arabidopsis thaliana GN=IRKI PE=1 SV=1		PREDICTED: IRK-interacting protein-like [Glycine max]
Glyma.14G152500.Wm82.a2.v1	4.83446	5.20107	1.56333	1.99524	6.49e-06	-1.15902	down	Cellular Component: vacuolar proton-transporting V-type ATPase, V1 domain (GO:0000221);; Molecular Function: protein binding (GO:0005515);; Cellular Component: nucleus (GO:0005634);; Biological Process: cellular protein modification process (GO:0006464);; Biological Process: defense response (GO:0006952);; Biological Process: signal transduction (GO:0007165);; Biological Process: protein localiza…	Protein CELLULOSE SYNTHASE INTERACTIVE 3 OS=Arabidopsis thaliana GN=CSI3 PE=1 SV=1		PREDICTED: uncharacterized protein LOC100780150 [Glycine max]
Glyma.12G172300.Wm82.a2.v1	0.812232	0.148515	5.18326	5.19809	2.09e-06	3.18758	up	--	--		PREDICTED: uncharacterized protein LOC100817341 [Glycine max]
Glyma.14G211500.Wm82.a2.v1	0.667801	0.86484	0.143637	0.090795	0.000561381	-2.17271	down	Cellular Component: endosome (GO:0005768);; Cellular Component: Golgi apparatus (GO:0005794);; Cellular Component: trans-Golgi network (GO:0005802);; Biological Process: transport (GO:0006810);; Cellular Component: plant-type cell wall (GO:0009505);; Cellular Component: integral component of membrane (GO:0016021);;	Transmembrane 9 superfamily member 2 OS=Arabidopsis thaliana GN=TMN2 PE=2 SV=1		PREDICTED: transmembrane 9 superfamily member 2 isoform X1 [Glycine max]
Glyma.06G029200.Wm82.a2.v1	1.15147	0.66272	0	0.047765	4.37e-05	-3.63081	down	Biological Process: regionalization (GO:0003002);; Molecular Function: DNA binding (GO:0003677);; Molecular Function: transcription factor activity, sequence-specific DNA binding (GO:0003700);; Cellular Component: nucleus (GO:0005634);; Cellular Component: cytoplasm (GO:0005737);; Biological Process: cellular amino acid metabolic process (GO:0006520);; Biological Process: fatty acid metabolic pro…	BEL1-like homeodomain protein 11 OS=Arabidopsis thaliana GN=BLH11 PE=2 SV=1		PREDICTED: BEL1-like homeodomain protein 11 [Glycine max]
Glyma.16G175300.Wm82.a2.v1	96.2554	99.9251	27.5808	41.4494	2.5e-06	-1.26527	down	Biological Process: metabolic process (GO:0008152);; Molecular Function: isoflavone 7-O-glucosyltransferase activity (GO:0050004);;	UDP-glycosyltransferase 1 OS=Pueraria montana var. lobata GN=UGT1 PE=1 SV=1		hypothetical protein GLYMA_16G175300 [Glycine max]
Glyma.13G280600.Wm82.a2.v1	83.6788	114.114	212.606	194.919	6.69e-07	1.21987	up	Cellular Component: chloroplast (GO:0009507);; Cellular Component: integral component of membrane (GO:0016021);;	--		PREDICTED: uncharacterized protein LOC100786706 [Glycine max]
Glyma.11G021600.Wm82.a2.v1	0	0	0.37857	0.176409	0.00302403	3.25232	up	Molecular Function: chromatin binding (GO:0003682);; Molecular Function: transcription factor activity, sequence-specific DNA binding (GO:0003700);; Cellular Component: nucleus (GO:0005634);; Biological Process: trichome morphogenesis (GO:0010090);; Molecular Function: sequence-specific DNA binding (GO:0043565);; Biological Process: positive regulation of transcription, DNA-templated (GO:0045893)…	Transcription factor MYB26 OS=Arabidopsis thaliana GN=MYB26 PE=2 SV=1		PREDICTED: uncharacterized protein LOC100797787 [Glycine max]
Glyma.12G133500.Wm82.a2.v1	1.9655	2.3367	3.86973	3.40142	0.00487365	1.04455	up	Cellular Component: mitochondrion (GO:0005739);; Molecular Function: transferase activity, transferring phosphorus-containing groups (GO:0016772);; Biological Process: regulation of metabolic process (GO:0019222);; Cellular Component: cell part (GO:0044464);; Biological Process: organic substance metabolic process (GO:0071704);;	Uncharacterized aarF domain-containing protein kinase At1g79600, chloroplastic OS=Arabidopsis thaliana GN=At1g79600 PE=2 SV=1		PREDICTED: probable serine/threonine-protein kinase abkC isoform X1 [Glycine max]
Glyma.06G156700.Wm82.a2.v1	3.05656	4.22509	7.36226	7.17936	0.000152072	1.18126	up	Cellular Component: integral component of plasma membrane (GO:0005887);; Biological Process: protein targeting to membrane (GO:0006612);; Biological Process: water transport (GO:0006833);; Biological Process: response to nematode (GO:0009624);; Biological Process: response to salt stress (GO:0009651);; Biological Process: response to fructose (GO:0009750);; Biological Process: positive regulation…	Amino acid permease 2 OS=Arabidopsis thaliana GN=AAP2 PE=1 SV=1		hypothetical protein GLYMA_06G156700 [Glycine max]
Glyma.13G163700.Wm82.a2.v1	83.2269	97.8064	201.273	199.851	4.52e-13	1.35666	up	Biological Process: response to reactive oxygen species (GO:0000302);; Molecular Function: plastid sigma factor activity (GO:0001053);; Molecular Function: DNA binding (GO:0003677);; Molecular Function: transcription factor activity, sequence-specific DNA binding (GO:0003700);; Molecular Function: DNA-directed 5'-3' RNA polymerase activity (GO:0003899);; Molecular Function: protein binding (GO:00…	UPF0051 protein ABCI8, chloroplastic OS=Arabidopsis thaliana GN=ABCI8 PE=2 SV=1		PREDICTED: UPF0051 protein ABCI8, chloroplastic-like [Glycine max]
Glyma.07G172600.Wm82.a2.v1	1.14915	1.04616	0	0.059833	0.00336876	-2.94339	down	Biological Process: regulation of cyclin-dependent protein serine/threonine kinase activity (GO:0000079);; Biological Process: double-strand break repair via homologous recombination (GO:0000724);; Molecular Function: cyclin-dependent protein serine/threonine kinase activity (GO:0004693);; Cellular Component: nucleus (GO:0005634);; Biological Process: stomatal lineage progression (GO:0010440);; M…	Cyclin-SDS OS=Arabidopsis thaliana GN=SDS PE=1 SV=2		hypothetical protein GLYMA_07G172600, partial [Glycine max]
Glyma.15G029500.Wm82.a2.v1	30.5554	35.0285	140.051	106.898	8.12e-20	2.1056	up	--	B-box zinc finger protein 24 OS=Arabidopsis thaliana GN=BBX24 PE=1 SV=1		hypothetical protein GLYMA_15G029500 [Glycine max]
Glyma.18G231300.Wm82.a2.v1	10.3656	8.17126	20.4372	15.1132	2.49e-06	1.1348	up	Molecular Function: DNA binding (GO:0003677);; Biological Process: multicellular organism development (GO:0007275);; Cellular Component: intracellular part (GO:0044424);;	AT-hook motif nuclear-localized protein 9 OS=Arabidopsis thaliana GN=AHL9 PE=2 SV=1		PREDICTED: AT-hook motif nuclear-localized protein 9-like isoform X1 [Glycine max]
Glyma.01G173800.Wm82.a2.v1	0.077238	0.106715	6.39132	4.9023	1.36e-53	5.79719	up	Cellular Component: ubiquitin ligase complex (GO:0000151);; Molecular Function: ubiquitin-protein transferase activity (GO:0004842);; Cellular Component: nucleus (GO:0005634);; Cellular Component: plasma membrane (GO:0005886);; Biological Process: signal transduction (GO:0007165);; Biological Process: response to abiotic stimulus (GO:0009628);; Biological Process: post-embryonic development (GO:0…	U-box domain-containing protein 5 OS=Arabidopsis thaliana GN=PUB5 PE=3 SV=3		PREDICTED: U-box domain-containing protein 5-like [Glycine max]
Glyma.11G067700.Wm82.a2.v1	10.3132	9.99444	3.60788	4.32149	4.83e-06	-1.14803	down	Biological Process: polysaccharide biosynthetic process (GO:0000271);; Biological Process: microtubule bundle formation (GO:0001578);; Molecular Function: binding (GO:0005488);; Molecular Function: iron ion binding (GO:0005506);; Biological Process: response to stress (GO:0006950);; Molecular Function: electron carrier activity (GO:0009055);; Biological Process: skotomorphogenesis (GO:0009647);; …	Cytochrome P450 90B1 OS=Arabidopsis thaliana GN=CYP90B1 PE=1 SV=2		PREDICTED: cytochrome P450 90B1 [Glycine max]
Glyma.04G028400.Wm82.a2.v1	43.2803	47.8333	114.998	111.788	1.38e-17	1.52451	up	Biological Process: MAPK cascade (GO:0000165);; Molecular Function: ATP-dependent peptidase activity (GO:0004176);; Biological Process: regulation of transcription, DNA-templated (GO:0006355);; Biological Process: proteolysis (GO:0006508);; Biological Process: protein targeting to membrane (GO:0006612);; Cellular Component: chloroplast stroma (GO:0009570);; Biological Process: response to bacteri…	--		PREDICTED: lon protease 2-like [Glycine max]
Glyma.13G102900.Wm82.a2.v1	6.4389	5.40252	1.53702	2.46658	0.000639694	-1.31392	down	Cellular Component: chloroplast (GO:0009507);;	Protein trichome birefringence-like 5 OS=Arabidopsis thaliana GN=TBL5 PE=2 SV=1		PREDICTED: protein trichome birefringence-like 5 isoform X1 [Glycine max]
Glyma.19G028600.Wm82.a2.v1	1.38221	0.983424	0.154704	0.107374	0.000105793	-2.52369	down	Biological Process: microtubule cytoskeleton organization (GO:0000226);; Biological Process: cytokinesis by cell plate formation (GO:0000911);; Cellular Component: nucleus (GO:0005634);; Cellular Component: spindle (GO:0005819);; Cellular Component: microtubule (GO:0005874);; Biological Process: DNA metabolic process (GO:0006259);; Biological Process: DNA replication (GO:0006260);; Biological Pro…	Protein TPX2 OS=Arabidopsis thaliana GN=TPX2 PE=1 SV=1		PREDICTED: uncharacterized protein LOC100797243 [Glycine max]
Glyma.04G079100.Wm82.a2.v1	3.82008	0.8761	0	0.134729	1.46e-06	-4.18319	down	Biological Process: mRNA splicing, via spliceosome (GO:0000398);; Molecular Function: catalytic activity (GO:0003824);; Molecular Function: protein binding (GO:0005515);; Cellular Component: nucleus (GO:0005634);; Cellular Component: mitochondrion (GO:0005739);; Cellular Component: plant-type cell wall (GO:0009505);; Cellular Component: plasmodesma (GO:0009506);; Biological Process: response to a…	--		PREDICTED: glycine-rich cell wall structural protein 1-like [Glycine max]
Glyma.08G096200.Wm82.a2.v1	0.34638	0.265305	1.19322	0.98869	0.00021187	1.91276	up	Molecular Function: binding (GO:0005488);; Biological Process: response to cold (GO:0009409);; Biological Process: response to water deprivation (GO:0009414);; Cellular Component: chloroplast thylakoid membrane (GO:0009535);; Cellular Component: chloroplast stroma (GO:0009570);; Biological Process: abscisic acid biosynthetic process (GO:0009688);; Biological Process: response to abscisic acid (GO…	Probable 9-cis-epoxycarotenoid dioxygenase NCED5, chloroplastic OS=Arabidopsis thaliana GN=NCED5 PE=1 SV=1		hypothetical protein GLYMA_08G096200 [Glycine max]
Glyma.17G077900.Wm82.a2.v1	32.6026	26.0326	8.93362	9.6791	2.75e-09	-1.41133	down	--	PLASMODESMATA CALLOSE-BINDING PROTEIN 3 OS=Arabidopsis thaliana GN=PDCB3 PE=1 SV=1		uncharacterized protein LOC100797001 precursor [Glycine max]
Glyma.01G215300.Wm82.a2.v1	0	0	1.06093	0.548815	2.95e-07	4.85831	up	Molecular Function: phospholipase D activity (GO:0004630);; Molecular Function: calcium ion binding (GO:0005509);; Molecular Function: phosphatidylinositol-4,5-bisphosphate binding (GO:0005546);; Biological Process: defense response to bacterium, incompatible interaction (GO:0009816);; Cellular Component: membrane (GO:0016020);; Biological Process: lipid catabolic process (GO:0016042);; Biologica…	Phospholipase D gamma 1 OS=Arabidopsis thaliana GN=PLDGAMMA1 PE=1 SV=1		hypothetical protein GLYMA_01G215300 [Glycine max]
Glyma.06G035400.Wm82.a2.v1	0.382143	0.192067	0.983147	1.35393	0.00041887	2.05727	up	Molecular Function: binding (GO:0005488);; Biological Process: response to UV (GO:0009411);; Biological Process: response to organic substance (GO:0010033);; Biological Process: response to zinc ion (GO:0010043);; Cellular Component: membrane (GO:0016020);; Cellular Component: intracellular membrane-bounded organelle (GO:0043231);; Cellular Component: cytoplasmic part (GO:0044444);; Biological Pr…	Cytochrome P450 82A1 (Fragment) OS=Pisum sativum GN=CYP82A1 PE=2 SV=2		PREDICTED: cytochrome P450 CYP82D47-like [Glycine max]
Glyma.13G078500.Wm82.a2.v1	7.79581	8.06485	3.64872	2.95355	8.41e-05	-1.05786	down	--	Filament-like plant protein (Fragment) OS=Solanum lycopersicum GN=FPP PE=1 SV=1		PREDICTED: filament-like plant protein isoform X1 [Glycine max]
Glyma.10G201600.Wm82.a2.v1	0.314124	0.226766	1.81302	1.9406	4.93e-08	2.78878	up	Cellular Component: plasma membrane (GO:0005886);; Molecular Function: neutral amino acid transmembrane transporter activity (GO:0015175);; Molecular Function: gamma-aminobutyric acid transmembrane transporter activity (GO:0015185);; Biological Process: gamma-aminobutyric acid transport (GO:0015812);; Biological Process: proline transport (GO:0015824);; Biological Process: single-organism cellula…	GABA transporter 1 OS=Arabidopsis thaliana GN=GAT1 PE=1 SV=1		PREDICTED: GABA transporter 1-like [Glycine max]
Glyma.13G231000.Wm82.a2.v1	2.31051	1.67513	0.158586	0.355632	1.14e-05	-2.48048	down	Biological Process: rRNA processing (GO:0006364);; Cellular Component: chloroplast outer membrane (GO:0009707);; Biological Process: chloroplast relocation (GO:0009902);; Biological Process: thylakoid membrane organization (GO:0010027);; Biological Process: photosystem II assembly (GO:0010207);; Biological Process: regulation of protein dephosphorylation (GO:0035304);; Biological Process: transcr…	Protein CHUP1, chloroplastic OS=Arabidopsis thaliana GN=CHUP1 PE=1 SV=1		PREDICTED: protein CHUP1, chloroplastic-like [Glycine max]
Glycine_max_newGene_2590	0	0	0.52375	1.02607	0.00091701	3.53998	up	--	--		--
Glyma.02G063100.Wm82.a2.v1	0.132594	0.07282	1.01696	0.71938	7.46e-08	3.0331	up	Molecular Function: protein binding (GO:0005515);; Cellular Component: cytoplasm (GO:0005737);; Biological Process: protein targeting to membrane (GO:0006612);; Biological Process: water transport (GO:0006833);; Biological Process: response to wounding (GO:0009611);; Biological Process: response to salt stress (GO:0009651);; Biological Process: jasmonic acid biosynthetic process (GO:0009695);; Bi…	Salicylic acid-binding protein 2 OS=Nicotiana tabacum GN=SABP2 PE=1 SV=1		PREDICTED: salicylic acid-binding protein 2-like isoform X1 [Glycine max]
Glyma.08G288600.Wm82.a2.v1	2.69903	2.47961	5.38008	4.45773	3.57e-05	1.13327	up	Molecular Function: alpha,alpha-trehalose-phosphate synthase (UDP-forming) activity (GO:0003825);; Molecular Function: trehalose-phosphatase activity (GO:0004805);; Biological Process: trehalose biosynthetic process (GO:0005992);;	Probable alpha,alpha-trehalose-phosphate synthase [UDP-forming] 10 OS=Arabidopsis thaliana GN=TPS10 PE=2 SV=1		PREDICTED: probable alpha,alpha-trehalose-phosphate synthase [UDP-forming] 10 [Glycine max]
Glycine_max_newGene_1811	4.51747	4.51403	0	0	6.38e-17	-6.68049	down	--	--		--
Glyma.17G101000.Wm82.a2.v1	14.4561	17.4177	43.7432	42.6875	2.26e-15	1.63758	up	--	Cyclic dof factor 3 OS=Arabidopsis thaliana GN=CDF3 PE=1 SV=2		cyclic dof factor 3 [Glycine max]
Glyma.20G069700.Wm82.a2.v1	2.81547	1.76042	0.20075	0.447196	2.53e-06	-2.39821	down	Biological Process: nuclear division (GO:0000280);; Cellular Component: chromosome, centromeric region (GO:0000775);; Biological Process: cytokinesis by cell plate formation (GO:0000911);; Molecular Function: protein serine/threonine kinase activity (GO:0004674);; Molecular Function: protein binding (GO:0005515);; Molecular Function: calmodulin binding (GO:0005516);; Cellular Component: vacuole (…	Serine/threonine-protein kinase TIO OS=Arabidopsis thaliana GN=TIO PE=1 SV=1		hypothetical protein GLYMA_20G069700 [Glycine max]
Glyma.03G202600.Wm82.a2.v1	0.065397	0.20506	3.307	2.76658	1.88e-14	4.23869	up	Cellular Component: ubiquitin ligase complex (GO:0000151);; Biological Process: MAPK cascade (GO:0000165);; Biological Process: respiratory burst involved in defense response (GO:0002679);; Molecular Function: ubiquitin-protein transferase activity (GO:0004842);; Molecular Function: protein binding (GO:0005515);; Cellular Component: cytosol (GO:0005829);; Biological Process: protein targeting to …	E3 ubiquitin-protein ligase PUB22 OS=Arabidopsis thaliana GN=PUB22 PE=1 SV=1		PREDICTED: E3 ubiquitin-protein ligase PUB22-like [Glycine max]
Glyma.04G206000.Wm82.a2.v1	0.297991	0.377679	0.014149	0.038332	0.003821	-2.58511	down	Biological Process: MAPK cascade (GO:0000165);; Molecular Function: phospholipid binding (GO:0005543);; Cellular Component: nucleus (GO:0005634);; Biological Process: protein targeting to membrane (GO:0006612);; Molecular Function: oxysterol binding (GO:0008142);; Biological Process: steroid metabolic process (GO:0008202);; Biological Process: response to cold (GO:0009409);; Cellular Component: p…	Oxysterol-binding protein-related protein 1C OS=Arabidopsis thaliana GN=ORP1C PE=2 SV=1		PREDICTED: oxysterol-binding protein-related protein 1B-like [Glycine max]
Glyma.19G248900.Wm82.a2.v1	0	0	19.1438	14.0888	1.23e-35	8.77427	up	Biological Process: respiratory burst involved in defense response (GO:0002679);; Molecular Function: DNA binding (GO:0003677);; Molecular Function: transcription factor activity, sequence-specific DNA binding (GO:0003700);; Cellular Component: nucleus (GO:0005634);; Biological Process: protein folding (GO:0006457);; Biological Process: response to heat (GO:0009408);; Biological Process: response…	Ethylene-responsive transcription factor 1B OS=Arabidopsis thaliana GN=ERF1B PE=1 SV=2		PREDICTED: ethylene-responsive transcription factor 1B-like [Glycine max]
Glyma.02G180200.Wm82.a2.v1	6.00501	5.72396	32.9049	24.9156	1.57e-20	2.47511	up	--	--		--
Glyma.20G111800.Wm82.a2.v1	0.724835	1.01415	2.95897	2.7559	4.18e-05	1.83836	up	--	Transcription factor SRM1 OS=Arabidopsis thaliana GN=SRM1 PE=2 SV=1		syringolide-induced protein 1-3-1B [Glycine max]
Glyma.06G005100.Wm82.a2.v1	0.630894	0.557248	4.36637	2.80835	3.45e-06	2.55919	up	Biological Process: protein peptidyl-prolyl isomerization (GO:0000413);; Biological Process: regulation of protein phosphorylation (GO:0001932);; Molecular Function: peptidyl-prolyl cis-trans isomerase activity (GO:0003755);; Cellular Component: nucleus (GO:0005634);; Cellular Component: mitochondrion (GO:0005739);; Cellular Component: vacuolar membrane (GO:0005774);; Cellular Component: endoplas…	Peptidyl-prolyl cis-trans isomerase 1 OS=Glycine max GN=Cyp1 PE=2 SV=1		hypothetical protein GLYMA_06G005100 [Glycine max]
Glyma.14G194900.Wm82.a2.v1	9.19784	7.61745	2.00599	3.64999	0.00179238	-1.3003	down	Biological Process: response to fungus (GO:0009620);;	Protein PMR5 OS=Arabidopsis thaliana GN=PMR5 PE=2 SV=1		PREDICTED: protein PMR5-like [Glycine max]
Glyma.13G277500.Wm82.a2.v1	0.612936	0.985078	2.46582	2.25421	2.2e-05	1.71051	up	--	--		PREDICTED: uncharacterized protein LOC102664055 [Glycine max]
Glyma.20G129700.Wm82.a2.v1	10.9482	12.9427	24.6144	23.981	1.71e-08	1.23036	up	Molecular Function: ATP binding (GO:0005524);; Cellular Component: cytosol (GO:0005829);; Biological Process: phosphorylation (GO:0016310);; Biological Process: L-methionine salvage from methylthioadenosine (GO:0019509);; Molecular Function: identical protein binding (GO:0042802);; Molecular Function: S-methyl-5-thioribose kinase activity (GO:0046522);; Biological Process: cellular response to ir…	Methylthioribose kinase 1 OS=Oryza sativa subsp. japonica GN=MTK1 PE=2 SV=1		hypothetical protein GLYMA_20G129700 [Glycine max]
Glyma.08G189800.Wm82.a2.v1	1.52397	1.74607	0.167892	0.539291	0.00752371	-1.78831	down	Molecular Function: iron ion binding (GO:0005506);; Cellular Component: cytoplasm (GO:0005737);; Cellular Component: plastid (GO:0009536);; Biological Process: response to wounding (GO:0009611);; Biological Process: jasmonic acid biosynthetic process (GO:0009695);; Biological Process: response to abscisic acid (GO:0009737);; Biological Process: response to jasmonic acid (GO:0009753);; Biological …	Linoleate 9S-lipoxygenase OS=Lens culinaris GN=LOX1.1 PE=2 SV=1		PREDICTED: linoleate 9S-lipoxygenase-like [Glycine max]
Glyma.13G098000.Wm82.a2.v1	4.0637	4.5661	0.707695	0.61205	1.31e-09	-2.37337	down	--	Transcription factor bHLH146 OS=Arabidopsis thaliana GN=BHLH146 PE=2 SV=1		PREDICTED: uncharacterized protein At4g30180-like [Glycine max]
Glyma.02G309100.Wm82.a2.v1	1.66157	1.03724	0.026758	0.186778	0.000280619	-2.83462	down	Molecular Function: nucleotide binding (GO:0000166);; Biological Process: mitotic cell cycle (GO:0000278);; Biological Process: nuclear division (GO:0000280);; Biological Process: double-strand break repair via homologous recombination (GO:0000724);; Biological Process: cytokinesis by cell plate formation (GO:0000911);; Molecular Function: DNA binding (GO:0003677);; Molecular Function: chromatin …	E3 ubiquitin-protein ligase ORTHRUS 2 OS=Arabidopsis thaliana GN=ORTH2 PE=1 SV=1		PREDICTED: E3 ubiquitin-protein ligase ORTHRUS 2-like [Glycine max]
Glyma.07G085100.Wm82.a2.v1	1.23293	1.3816	0.069721	0.231469	4.86e-05	-2.44835	down	--	Probable protein ABIL5 OS=Oryza sativa subsp. japonica GN=Os01g0760900 PE=2 SV=1		PREDICTED: probable protein ABIL5 [Glycine max]
Glyma.18G222200.Wm82.a2.v1	81.4074	67.5997	11.7305	26.2784	2.36e-05	-1.68634	down	--	Fasciclin-like arabinogalactan protein 8 OS=Arabidopsis thaliana GN=FLA8 PE=1 SV=1		PREDICTED: fasciclin-like arabinogalactan protein 10 [Glycine max]
Glyma.17G148400.Wm82.a2.v1	52.8447	46.2298	8.9587	16.1954	3.94e-07	-1.7077	down	Biological Process: maltose metabolic process (GO:0000023);; Biological Process: allantoin catabolic process (GO:0000256);; Molecular Function: transcription factor activity, sequence-specific DNA binding (GO:0003700);; Biological Process: regulation of transcription, DNA-templated (GO:0006355);; Biological Process: starch biosynthetic process (GO:0019252);; Biological Process: positive regulatio…	(S)-ureidoglycine aminohydrolase OS=Arabidopsis thaliana GN=UGLYAH PE=1 SV=1		PREDICTED: (S)-ureidoglycine aminohydrolase [Glycine max]
Glyma.16G139500.Wm82.a2.v1	7.6756	7.72527	2.39679	2.89225	0.000266085	-1.25019	down	Cellular Component: chloroplast (GO:0009507);;	--		PREDICTED: maf-like protein DDB_G0281937 [Glycine max]
Glyma.10G089800.Wm82.a2.v1	2.01245	1.13728	0	0	8.21e-06	-4.38838	down	Biological Process: respiratory burst involved in defense response (GO:0002679);; Molecular Function: ubiquitin-protein transferase activity (GO:0004842);; Molecular Function: protein binding (GO:0005515);; Cellular Component: nucleus (GO:0005634);; Cellular Component: vacuolar membrane (GO:0005774);; Cellular Component: cytosol (GO:0005829);; Biological Process: response to abiotic stimulus (GO:…	E3 ubiquitin-protein ligase RDUF1 OS=Arabidopsis thaliana GN=RDUF1 PE=1 SV=1		PREDICTED: E3 ubiquitin-protein ligase SIS3-like [Glycine max]
Glyma.20G233900.Wm82.a2.v1	5.3426	7.90957	1.9048	1.88806	1.13e-06	-1.56033	down	Cellular Component: vacuole (GO:0005773);; Biological Process: carbohydrate metabolic process (GO:0005975);; Molecular Function: mannosylglycoprotein endo-beta-mannosidase activity (GO:0033947);; Molecular Function: cation binding (GO:0043169);;	Mannosylglycoprotein endo-beta-mannosidase OS=Lilium longiflorum GN=EBM PE=1 SV=4		PREDICTED: mannosylglycoprotein endo-beta-mannosidase-like isoform X1 [Glycine max]
Glyma.09G168300.Wm82.a2.v1	9.88398	19.802	54.175	40.7967	2.19e-06	1.82862	up	--	Beta-amylase 1, chloroplastic OS=Arabidopsis thaliana GN=BAM1 PE=1 SV=1		PREDICTED: beta-amylase 1, chloroplastic [Glycine max]
Glyma.11G042100.Wm82.a2.v1	7.17478	10.6747	16.1967	15.831	0.00664294	1.02235	up	--	--		hypothetical protein glysoja_004623 [Glycine soja]
Glyma.08G321400.Wm82.a2.v1	49.9153	55.9533	23.3502	14.681	0.00166508	-1.0962	down	Molecular Function: DNA binding (GO:0003677);; Molecular Function: aspartic-type endopeptidase activity (GO:0004190);; Cellular Component: extracellular region (GO:0005576);; Biological Process: proteolysis (GO:0006508);; Biological Process: cellular aromatic compound metabolic process (GO:0006725);; Biological Process: defense response (GO:0006952);; Molecular Function: peptidase activity (GO:00…	Aspartyl protease family protein At5g10770 OS=Arabidopsis thaliana GN=At5g10770 PE=2 SV=1		PREDICTED: protein ASPARTIC PROTEASE IN GUARD CELL 2 [Glycine max]
Glyma.09G034300.Wm82.a2.v1	0.342579	0.279475	2.54484	1.36505	1.61e-06	2.64786	up	Molecular Function: transcription factor activity, sequence-specific DNA binding (GO:0003700);; Biological Process: regulation of transcription, DNA-templated (GO:0006355);; Molecular Function: sequence-specific DNA binding (GO:0043565);; Biological Process: response to stimulus (GO:0050896);;	Probable WRKY transcription factor 48 OS=Arabidopsis thaliana GN=WRKY48 PE=2 SV=1		PREDICTED: probable WRKY transcription factor 48 [Glycine max]
Glyma.11G207000.Wm82.a2.v1	5.00935	7.5422	14.9981	9.63394	0.00281293	1.15466	up	Molecular Function: protein serine/threonine kinase activity (GO:0004674);; Molecular Function: calmodulin binding (GO:0005516);; Molecular Function: ATP binding (GO:0005524);; Cellular Component: plasma membrane (GO:0005886);; Biological Process: protein phosphorylation (GO:0006468);; Biological Process: ion transport (GO:0006811);; Biological Process: defense response (GO:0006952);; Cellular Co…	Cysteine-rich receptor-like protein kinase 2 OS=Arabidopsis thaliana GN=CRK2 PE=2 SV=1		hypothetical protein GLYMA_11G207000 [Glycine max]
Glyma.04G044900.Wm82.a2.v1	3.14031	3.40075	45.3792	50.1064	5.53e-105	4.04774	up	Biological Process: respiratory burst involved in defense response (GO:0002679);; Molecular Function: protein binding (GO:0005515);; Cellular Component: nucleus (GO:0005634);; Biological Process: response to oxidative stress (GO:0006979);; Biological Process: response to heat (GO:0009408);; Biological Process: response to cold (GO:0009409);; Biological Process: response to water deprivation (GO:0…	Zinc finger protein ZAT10 OS=Arabidopsis thaliana GN=ZAT10 PE=2 SV=1		PREDICTED: zinc finger protein ZAT10-like [Glycine max]
Glyma.11G222300.Wm82.a2.v1	0	0.030913	1.01381	0.918708	3.24e-07	4.34081	up	--	Tropinone reductase homolog At5g06060 OS=Arabidopsis thaliana GN=At5g06060 PE=2 SV=1		hypothetical protein GLYMA_11G222300 [Glycine max]
Glyma.18G243000.Wm82.a2.v1	45.224	53.9898	106.197	103.801	1.81e-10	1.27932	up	Biological Process: pentose-phosphate shunt (GO:0006098);; Cellular Component: chloroplast (GO:0009507);; Biological Process: chloroplast relocation (GO:0009902);; Biological Process: thylakoid membrane organization (GO:0010027);; Biological Process: photosynthesis (GO:0015979);; Biological Process: carotenoid biosynthetic process (GO:0016117);; Biological Process: starch biosynthetic process (GO…	--		PREDICTED: uncharacterized protein LOC100791782 [Glycine max]
Glyma.10G214600.Wm82.a2.v1	0.238501	0.217263	5.15595	2.87189	1.8e-11	3.90288	up	Molecular Function: nucleic acid binding (GO:0003676);; Biological Process: response to stress (GO:0006950);; Biological Process: response to abiotic stimulus (GO:0009628);; Biological Process: cellular process (GO:0009987);; Cellular Component: intracellular membrane-bounded organelle (GO:0043231);; Cellular Component: cytoplasmic part (GO:0044444);; Biological Process: organic substance metabol…	--		PREDICTED: glycine-rich cell wall structural protein 2-like [Glycine max]
Glyma.10G024900.Wm82.a2.v1	2.11516	1.63649	10.4437	8.23446	1.25e-09	2.42716	up	Cellular Component: mitochondrion (GO:0005739);; Biological Process: shoot system development (GO:0048367);;	--		PREDICTED: uncharacterized protein LOC102659834 [Glycine max]
Glyma.01G217700.Wm82.a2.v1	0.430573	0.405449	23.4544	30.7325	2.28e-59	5.97073	up	Biological Process: response to salt stress (GO:0009651);; Biological Process: defense response to bacterium, incompatible interaction (GO:0009816);; Biological Process: defense response to fungus, incompatible interaction (GO:0009817);;	Osmotin-like protein OSM34 OS=Arabidopsis thaliana GN=OSM34 PE=2 SV=2		hypothetical protein GLYMA_01G217700 [Glycine max]
Glyma.13G046600.Wm82.a2.v1	5.77839	5.42712	0.659902	1.03172	5.56e-11	-2.37027	down	Molecular Function: diacylglycerol O-acyltransferase activity (GO:0004144);; Biological Process: glycerolipid biosynthetic process (GO:0045017);;	O-acyltransferase WSD1 OS=Arabidopsis thaliana GN=WSD1 PE=2 SV=1		PREDICTED: O-acyltransferase WSD1-like [Glycine max]
Glyma.10G138800.Wm82.a2.v1	3.78673	3.66126	12.0303	10.828	6.24e-14	1.79114	up	--	Transcription factor PIL1 OS=Arabidopsis thaliana GN=PIL1 PE=1 SV=1		PREDICTED: transcription factor PIL1-like isoform X1 [Glycine max]
Glyma.08G226000.Wm82.a2.v1	9.81111	14.4886	40.2527	40.2156	1.88e-12	1.91876	up	Cellular Component: mitochondrion (GO:0005739);;	--		PREDICTED: uncharacterized protein LOC102661161 [Glycine max]
Glyma.14G083500.Wm82.a2.v1	10.002	10.1568	1.26462	2.80466	1.95e-06	-1.99983	down	Cellular Component: vacuole (GO:0005773);; Cellular Component: plasma membrane (GO:0005886);; Biological Process: cell-cell signaling (GO:0007267);; Cellular Component: plasmodesma (GO:0009506);; Molecular Function: galacturonate binding (GO:0048032);;	Remorin 4.1 OS=Oryza sativa subsp. japonica GN=REM4.1 PE=1 SV=1		PREDICTED: uncharacterized protein LOC100782306 [Glycine max]
Glyma.12G059200.Wm82.a2.v1	0	0	0.343047	2.45549	5.39e-07	4.86229	up	Biological Process: maltose metabolic process (GO:0000023);; Biological Process: pentose-phosphate shunt (GO:0006098);; Biological Process: lipid metabolic process (GO:0006629);; Biological Process: aging (GO:0007568);; Molecular Function: oxidoreductase activity, acting on the CH-OH group of donors, NAD or NADP as acceptor (GO:0016616);; Biological Process: starch biosynthetic process (GO:001925…	Tropinone reductase OS=Cochlearia officinalis GN=TR PE=1 SV=1		uncharacterized protein LOC100785449 [Glycine max]
Glyma.11G082200.Wm82.a2.v1	5.22582	5.11855	15.4318	13.1864	6.11e-15	1.59946	up	Molecular Function: protein serine/threonine kinase activity (GO:0004674);; Molecular Function: protein serine/threonine/tyrosine kinase activity (GO:0004712);; Molecular Function: protein tyrosine kinase activity (GO:0004713);; Molecular Function: ATP binding (GO:0005524);; Cellular Component: cytosol (GO:0005829);; Biological Process: protein phosphorylation (GO:0006468);; Biological Process: a…	Serine/threonine-protein kinase STY17 OS=Arabidopsis thaliana GN=STY17 PE=1 SV=1		hypothetical protein GLYMA_11G082200 [Glycine max]
Glyma.10G147700.Wm82.a2.v1	1.67239	1.48919	16.4002	10.3026	7.75e-17	3.18464	up	Biological Process: response to stress (GO:0006950);;	Universal stress protein A-like protein OS=Arabidopsis thaliana GN=At3g01520 PE=1 SV=2		uncharacterized protein LOC100305594 [Glycine max]
Glyma.11G228300.Wm82.a2.v1	4.29469	4.43473	1.55008	1.57636	0.000141302	-1.17612	down	Biological Process: polysaccharide biosynthetic process (GO:0000271);; Biological Process: establishment of planar polarity (GO:0001736);; Biological Process: amino acid transmembrane transport (GO:0003333);; Cellular Component: endosome (GO:0005768);; Cellular Component: Golgi apparatus (GO:0005794);; Cellular Component: plasma membrane (GO:0005886);; Biological Process: acetyl-CoA metabolic pro…	Auxin transporter-like protein 1 OS=Medicago truncatula GN=LAX1 PE=2 SV=1		hypothetical protein GLYMA_11G228300 [Glycine max]
Glycine_max_newGene_6135	1.28144	1.6796	4.54113	3.69834	0.000237821	1.59946	up	--	--		--
Glyma.04G170600.Wm82.a2.v1	7.68076	6.49948	2.26853	3.10636	0.000581213	-1.14688	down	Biological Process: MAPK cascade (GO:0000165);; Molecular Function: core promoter proximal region sequence-specific DNA binding (GO:0000987);; Molecular Function: transcription factor activity, sequence-specific DNA binding (GO:0003700);; Molecular Function: protein binding (GO:0005515);; Cellular Component: nucleus (GO:0005634);; Biological Process: protein targeting to membrane (GO:0006612);; B…	Transcription factor TCP14 OS=Arabidopsis thaliana GN=TCP14 PE=1 SV=1	TCP6	PREDICTED: transcription factor TCP14-like [Glycine max]
Glyma.16G157100.Wm82.a2.v1	12.5864	14.3873	203.083	175.415	1.38e-93	3.98819	up	Molecular Function: maltose:proton symporter activity (GO:0005364);; Cellular Component: vacuole (GO:0005773);; Cellular Component: Golgi apparatus (GO:0005794);; Cellular Component: plasma membrane (GO:0005886);; Cellular Component: integral component of plasma membrane (GO:0005887);; Biological Process: oligopeptide transport (GO:0006857);; Molecular Function: sucrose:proton symporter activity …	Sucrose transport protein SUC1 OS=Arabidopsis thaliana GN=SUC1 PE=1 SV=1		PREDICTED: sucrose transport protein SUC8 [Glycine max]
Glyma.20G159400.Wm82.a2.v1	1.20229	1.5225	92.1996	54.9961	4.03e-66	5.78584	up	--	--		PREDICTED: uncharacterized protein LOC100784217 [Glycine max]
Glyma.07G159600.Wm82.a2.v1	18.9369	21.4709	7.45671	9.6659	3.3e-05	-1.00518	down	Cellular Component: intracellular membrane-bounded organelle (GO:0043231);; Cellular Component: cytoplasmic part (GO:0044444);;	Proton pump-interactor BIP131 OS=Oryza sativa subsp. japonica GN=BIP131 PE=1 SV=1		PREDICTED: plectin-like [Glycine max]
Glyma.12G238300.Wm82.a2.v1	10.5003	5.6851	0.827758	2.45115	0.00872341	-1.8467	down	--	--		--
Glyma.06G263300.Wm82.a2.v1	5.91413	5.93202	49.0219	30.8161	2.38e-20	2.89995	up	Cellular Component: membrane (GO:0016020);;	--		PREDICTED: uncharacterized protein LOC100785133 [Glycine max]
Glyma.18G073500.Wm82.a2.v1	8.51806	5.26623	0.307366	0.620567	3.06e-18	-3.52332	down	Biological Process: mitotic cell cycle (GO:0000278);; Biological Process: telomere maintenance (GO:0000723);; Biological Process: cell morphogenesis involved in differentiation (GO:0000904);; Biological Process: phragmoplast assembly (GO:0000914);; Cellular Component: nucleus (GO:0005634);; Cellular Component: kinesin complex (GO:0005871);; Cellular Component: spindle microtubule (GO:0005876);; B…	Kinesin-like protein KIN-14F OS=Arabidopsis thaliana GN=KIN14F PE=1 SV=2		PREDICTED: kinesin KP1-like [Glycine max]
Glyma.19G258700.Wm82.a2.v1	3.21657	2.687	25.2368	18.546	3.65e-30	3.0548	up	--	Cytochrome P450 78A3 OS=Glycine max GN=CYP78A3 PE=2 SV=1		Cytochrome P450 78A3 [Glycine soja]
Glyma.12G186800.Wm82.a2.v1	1.01281	0.957465	3.57444	5.01924	7.26e-10	2.264	up	Biological Process: response to stress (GO:0006950);; Biological Process: metabolic process (GO:0008152);; Biological Process: response to abiotic stimulus (GO:0009628);; Biological Process: response to ethylene (GO:0009723);; Biological Process: response to abscisic acid (GO:0009737);; Biological Process: hormone-mediated signaling pathway (GO:0009755);;	F-box protein At2g27310 OS=Arabidopsis thaliana GN=At2g27310 PE=2 SV=1		PREDICTED: F-box protein At2g27310 [Glycine max]
Glyma.11G233400.Wm82.a2.v1	2.23647	2.93186	0.309708	0.704721	0.000440434	-1.96128	down	Molecular Function: copper ion binding (GO:0005507);; Biological Process: iron ion transport (GO:0006826);; Molecular Function: L-ascorbate oxidase activity (GO:0008447);; Biological Process: response to water deprivation (GO:0009414);; Biological Process: lignin biosynthetic process (GO:0009809);; Biological Process: plant-type cell wall biogenesis (GO:0009832);; Biological Process: cellular res…	Laccase-5 OS=Arabidopsis thaliana GN=LAC5 PE=2 SV=1		PREDICTED: laccase-12-like [Glycine max]
Glyma.09G239300.Wm82.a2.v1	1.25705	0.908559	0	0	1.58e-11	-5.80915	down	Cellular Component: plasma membrane (GO:0005886);; Biological Process: anther development (GO:0048653);;	Uncharacterized protein At3g28850 OS=Arabidopsis thaliana GN=At3g28850 PE=4 SV=1		PREDICTED: uncharacterized protein At3g28850-like [Glycine max]
Glyma.15G101600.Wm82.a2.v1	2.30401	3.66254	20.4474	20.634	1.46e-22	2.93158	up	Cellular Component: nucleus (GO:0005634);;	F-box/kelch-repeat protein At3g23880 OS=Arabidopsis thaliana GN=At3g23880 PE=2 SV=1		PREDICTED: F-box/kelch-repeat protein At3g23880-like isoform X1 [Glycine max]
Glyma.08G116200.Wm82.a2.v1	0.325336	0.245198	2.05407	2.07943	1.86e-08	2.85009	up	Cellular Component: chloroplast (GO:0009507);;	--		PREDICTED: uncharacterized protein LOC100785552 [Glycine max]
Glyma.02G013500.Wm82.a2.v1	2.07373	0.769011	0.260088	0.202048	0.000374797	-2.14823	down	--	BRCT domain-containing protein At4g02110 OS=Arabidopsis thaliana GN=At4g02110 PE=4 SV=3		PREDICTED: BRCT domain-containing protein At4g02110-like [Glycine max]
Glyma.11G062500.Wm82.a2.v1	0	0	0.773116	2.02392	2.2e-11	5.86578	up	Molecular Function: monooxygenase activity (GO:0004497);; Molecular Function: iron ion binding (GO:0005506);; Cellular Component: endoplasmic reticulum (GO:0005783);; Molecular Function: electron carrier activity (GO:0009055);; Molecular Function: oxidoreductase activity, acting on paired donors, with incorporation or reduction of molecular oxygen (GO:0016705);; Molecular Function: (S)-limonene 3…	Cytochrome P450 71D8 OS=Glycine max GN=CYP71D8 PE=2 SV=1		PREDICTED: cytochrome P450 71D8-like [Glycine max]
Glyma.04G060600.Wm82.a2.v1	14.7098	9.67184	0.346205	0.592583	1.89e-22	-4.21514	down	Molecular Function: copper ion binding (GO:0005507);; Molecular Function: electron carrier activity (GO:0009055);; Cellular Component: anchored component of membrane (GO:0031225);; Biological Process: single-organism cellular process (GO:0044763);;	Early nodulin-like protein 3 OS=Arabidopsis thaliana GN=At5g25090 PE=1 SV=2		uncharacterized protein LOC100305551 precursor [Glycine max]
Glyma.10G025000.Wm82.a2.v1	5.60389	6.59133	12.3748	9.39887	0.000194362	1.0531	up	Biological Process: cellular metabolic process (GO:0044237);;	--		PREDICTED: stress response protein NST1 [Glycine max]
Glyma.04G027800.Wm82.a2.v1	34.6194	31.9223	8.05176	12.0497	4.86e-08	-1.51217	down	Biological Process: polysaccharide biosynthetic process (GO:0000271);; Cellular Component: plasma membrane (GO:0005886);; Cellular Component: integral component of plasma membrane (GO:0005887);; Biological Process: water transport (GO:0006833);; Biological Process: pattern specification process (GO:0007389);; Biological Process: regulation of cell size (GO:0008361);; Biological Process: response …	Protein WALLS ARE THIN 1 OS=Arabidopsis thaliana GN=WAT1 PE=1 SV=1		PREDICTED: protein WALLS ARE THIN 1-like [Glycine max]
Glyma.14G069900.Wm82.a2.v1	2.90484	2.80544	5.91475	5.10643	0.000767017	1.1363	up	Molecular Function: kinase activity (GO:0016301);; Cellular Component: intrinsic component of membrane (GO:0031224);; Cellular Component: intracellular membrane-bounded organelle (GO:0043231);; Biological Process: primary metabolic process (GO:0044238);; Biological Process: cellular macromolecule metabolic process (GO:0044260);; Cellular Component: cytoplasmic part (GO:0044444);; Cellular Compone…	--		PREDICTED: uncharacterized protein LOC102665063 [Glycine max]
Glyma.13G260600.Wm82.a2.v1	0.189311	0.213561	1.09228	1.25312	6.51e-11	2.6236	up	--	Probable disease resistance protein At4g27220 OS=Arabidopsis thaliana GN=At4g27220 PE=2 SV=1		PREDICTED: probable disease resistance protein At4g27220 [Glycine max]
Glyma.04G185800.Wm82.a2.v1	15.6963	15.0435	5.67082	6.84777	3.84e-06	-1.06426	down	Cellular Component: extracellular region (GO:0005576);;	--		PREDICTED: uncharacterized protein LOC100803280 isoform X1 [Glycine max]
Glyma.15G144000.Wm82.a2.v1	5.31898	4.66953	0	0.023319	9.09e-21	-6.45746	down	--	Transcription factor MYB111 OS=Arabidopsis thaliana GN=MYB111 PE=1 SV=1		PREDICTED: transcription repressor MYB6-like [Glycine max]
Glyma.04G252600.Wm82.a2.v1	12.5782	13.0222	4.13177	5.34155	1.14e-05	-1.19237	down	Molecular Function: NAD+ ADP-ribosyltransferase activity (GO:0003950);; Molecular Function: metal ion binding (GO:0046872);;	--		hypothetical protein GLYMA_04G252600 [Glycine max]
Glyma.01G189100.Wm82.a2.v1	9.82008	9.50255	22.7321	19.7545	2.11e-10	1.34322	up	Biological Process: respiratory burst involved in defense response (GO:0002679);; Molecular Function: transcription factor activity, sequence-specific DNA binding (GO:0003700);; Molecular Function: calmodulin binding (GO:0005516);; Cellular Component: nucleus (GO:0005634);; Cellular Component: vacuolar membrane (GO:0005774);; Biological Process: regulation of transcription, DNA-templated (GO:0006…	Probable WRKY transcription factor 15 OS=Arabidopsis thaliana GN=WRKY15 PE=2 SV=1		PREDICTED: probable WRKY transcription factor 15 isoform X1 [Glycine max]
Glyma.10G249500.Wm82.a2.v1	0.061087	0	3.58097	3.4854	9.82e-26	6.2449	up	Molecular Function: high-affinity hydrogen:glucose symporter activity (GO:0005358);; Cellular Component: cytoplasm (GO:0005737);; Cellular Component: plasma membrane (GO:0005886);; Cellular Component: integral component of plasma membrane (GO:0005887);; Biological Process: protein folding (GO:0006457);; Biological Process: purine nucleobase transport (GO:0006863);; Molecular Function: sucrose:pro…	Sugar transport protein 13 OS=Arabidopsis thaliana GN=STP13 PE=1 SV=2		hypothetical protein GLYMA_10G249500 [Glycine max]
Glyma.08G203800.Wm82.a2.v1	1.20495	0.548015	11.7187	10.9952	2.85e-20	3.74275	up	Biological Process: metabolic process (GO:0008152);; Molecular Function: hydrolase activity (GO:0016787);;	Probable inactive nicotinamidase At3g16190 OS=Arabidopsis thaliana GN=At3g16190 PE=2 SV=1		hypothetical protein GLYMA_08G203800 [Glycine max]
Glyma.13G300400.Wm82.a2.v1	11.8165	10.4583	0.514995	1.75877	6.87e-07	-2.80394	down	--	--		hypothetical protein GLYMA_13G300400 [Glycine max]
Glyma.15G129700.Wm82.a2.v1	7.54358	8.16335	1.40159	2.46849	4.36e-06	-1.66505	down	--	Homeobox-leucine zipper protein ATHB-14 OS=Arabidopsis thaliana GN=ATHB-14 PE=1 SV=1		PREDICTED: homeobox-leucine zipper protein ATHB-14-like [Glycine max]
Glyma.18G260600.Wm82.a2.v1	0.337432	0.167628	4.9136	2.30487	5.02e-07	3.51455	up	--	--		PREDICTED: uncharacterized protein LOC100306549 [Glycine max]
Glyma.19G180200.Wm82.a2.v1	4.84088	5.26648	1.68883	2.31914	0.00941265	-1.06308	down	--	Syntaxin-71 OS=Arabidopsis thaliana GN=SYP71 PE=1 SV=1		PREDICTED: syntaxin-71 [Glycine max]
Glyma.17G237600.Wm82.a2.v1	0	0	1.89697	1.60312	7.49e-08	5.00115	up	--	--		hypothetical protein glysoja_047915 [Glycine soja]
Glyma.17G145400.Wm82.a2.v1	6.9041	5.91157	23.2199	33.4729	4.18e-17	2.31912	up	Biological Process: respiratory burst involved in defense response (GO:0002679);; Molecular Function: DNA binding (GO:0003677);; Molecular Function: transcription factor activity, sequence-specific DNA binding (GO:0003700);; Molecular Function: protein binding (GO:0005515);; Cellular Component: nucleus (GO:0005634);; Biological Process: toxin catabolic process (GO:0009407);; Biological Process: r…	Ethylene-responsive transcription factor 1A OS=Arabidopsis thaliana GN=ERF1A PE=1 SV=2		PREDICTED: ethylene-responsive transcription factor 1A-like [Glycine max]
Glyma.13G340300.Wm82.a2.v1	6.06448	4.6307	12.8124	9.02469	1.66e-05	1.20996	up	Biological Process: response to reactive oxygen species (GO:0000302);; Molecular Function: xanthine dehydrogenase activity (GO:0004854);; Molecular Function: xanthine oxidase activity (GO:0004855);; Molecular Function: iron ion binding (GO:0005506);; Cellular Component: cytosol (GO:0005829);; Biological Process: purine nucleobase catabolic process (GO:0006145);; Molecular Function: UDP-N-acetylmu…	Xanthine dehydrogenase 1 OS=Arabidopsis thaliana GN=XDH1 PE=1 SV=1		PREDICTED: xanthine dehydrogenase 1-like isoform X1 [Glycine max]
Glyma.11G243100.Wm82.a2.v1	1.81843	1.84885	4.36508	9.04482	7.28e-05	1.97164	up	--	--		PREDICTED: GATA zinc finger domain-containing protein 14-like [Glycine max]
Glyma.05G066500.Wm82.a2.v1	5.19893	5.61135	1.28254	1.42789	1.79e-06	-1.71085	down	--	(S)-ureidoglycine aminohydrolase OS=Arabidopsis thaliana GN=UGLYAH PE=1 SV=1		PREDICTED: (S)-ureidoglycine aminohydrolase-like [Glycine max]
Glyma.02G112400.Wm82.a2.v1	9.49758	10.069	37.9992	30.1176	6.11e-16	1.98792	up	Molecular Function: translation initiation factor activity (GO:0003743);; Molecular Function: translation elongation factor activity (GO:0003746);; Cellular Component: nucleus (GO:0005634);; Cellular Component: Golgi apparatus (GO:0005794);; Biological Process: gluconeogenesis (GO:0006094);; Biological Process: glycolytic process (GO:0006096);; Biological Process: rRNA processing (GO:0006364);; B…	Eukaryotic translation initiation factor 5A OS=Manihot esculenta PE=2 SV=2		eukaryotic translation initiation factor 5A [Glycine max]
Glyma.04G130900.Wm82.a2.v1	3.10749	3.10144	0.848174	0.753026	2.44e-06	-1.81613	down	Cellular Component: mitochondrion (GO:0005739);; Cellular Component: cytosol (GO:0005829);; Biological Process: lipid metabolic process (GO:0006629);; Molecular Function: transaminase activity (GO:0008483);; Molecular Function: 8-amino-7-oxononanoate synthase activity (GO:0008710);; Biological Process: biosynthetic process (GO:0009058);; Biological Process: biotin biosynthetic process (GO:0009102…	8-amino-7-oxononanoate synthase OS=Arabidopsis thaliana GN=BIOF PE=1 SV=2		PREDICTED: 8-amino-7-oxononanoate synthase-like isoform X1 [Glycine max]
Glyma.05G134800.Wm82.a2.v1	1.9402	0.655939	0.008881	0.076643	3.38e-07	-3.85927	down	Molecular Function: protein serine/threonine kinase activity (GO:0004674);; Molecular Function: protein binding (GO:0005515);; Molecular Function: ATP binding (GO:0005524);; Cellular Component: plasma membrane (GO:0005886);; Biological Process: cellular glucan metabolic process (GO:0006073);; Biological Process: protein phosphorylation (GO:0006468);; Biological Process: ion transport (GO:0006811)…	LRR receptor-like serine/threonine-protein kinase GSO1 OS=Arabidopsis thaliana GN=GSO1 PE=1 SV=1		PREDICTED: LRR receptor-like serine/threonine-protein kinase GSO1 [Glycine max]
Glyma.19G022800.Wm82.a2.v1	3.30858	2.02536	0.186085	0.343295	2.1e-10	-2.92051	down	Cellular Component: chromatin (GO:0000785);; Biological Process: cytokinesis by cell plate formation (GO:0000911);; Molecular Function: chromatin binding (GO:0003682);; Molecular Function: transporter activity (GO:0005215);; Molecular Function: ATP binding (GO:0005524);; Cellular Component: cytoplasm (GO:0005737);; Cellular Component: spindle (GO:0005819);; Biological Process: DNA replication ini…	Structural maintenance of chromosomes protein 4 OS=Arabidopsis thaliana GN=SMC4 PE=1 SV=1		PREDICTED: structural maintenance of chromosomes protein 4-like isoform X1 [Glycine max]
Glyma.10G211300.Wm82.a2.v1	5.27156	4.36345	28.4731	24.2004	1.28e-32	2.57942	up	Molecular Function: phospholipase activity (GO:0004620);; Cellular Component: plasma membrane (GO:0005886);; Biological Process: phospholipid metabolic process (GO:0006644);; Biological Process: galactolipid metabolic process (GO:0019374);; Molecular Function: nutrient reservoir activity (GO:0045735);; Molecular Function: acyl-CoA hydrolase activity (GO:0047617);; Biological Process: response to …	Patatin-like protein 6 OS=Arabidopsis thaliana GN=PLP6 PE=2 SV=1		PREDICTED: patatin-like protein 6 [Glycine max]
Glyma.07G187000.Wm82.a2.v1	6.91338	5.18031	2.07989	1.83634	0.00274166	-1.33871	down	--	--		uncharacterized protein LOC100306234 [Glycine max]
Glyma.13G327000.Wm82.a2.v1	56.2392	65.537	17.2883	32.0649	0.0022166	-1.02687	down	Molecular Function: beta-galactosidase activity (GO:0004565);; Cellular Component: cell wall (GO:0005618);; Cellular Component: vacuolar membrane (GO:0005774);; Cellular Component: cytosol (GO:0005829);; Biological Process: carbohydrate metabolic process (GO:0005975);; Biological Process: acetyl-CoA metabolic process (GO:0006084);; Biological Process: polyamine catabolic process (GO:0006598);; Ce…	Beta-galactosidase 8 OS=Arabidopsis thaliana GN=BGAL8 PE=2 SV=2		PREDICTED: beta-galactosidase 8-like [Glycine max]
Glyma.18G004900.Wm82.a2.v1	0.330998	0.57908	6.08903	5.10886	1.46e-16	3.60931	up	--	--		PREDICTED: uncharacterized protein LOC100799356 [Glycine max]
Glyma.08G302600.Wm82.a2.v1	177.443	327.482	427.414	493.382	0.00282223	1.07179	up	Biological Process: metabolic process (GO:0008152);; Molecular Function: transaminase activity (GO:0008483);; Molecular Function: pyridoxal phosphate binding (GO:0030170);;	Serine--glyoxylate aminotransferase OS=Arabidopsis thaliana GN=AGT1 PE=1 SV=2		serine glyoxylate aminotransferase 3 [Glycine max]
Glyma.17G093600.Wm82.a2.v1	2.87935	1.5697	0.182783	0.123789	2.07e-06	-2.84108	down	Molecular Function: DNA binding (GO:0003677);; Molecular Function: transcription factor activity, sequence-specific DNA binding (GO:0003700);; Cellular Component: nucleus (GO:0005634);; Cellular Component: transcription factor complex (GO:0005667);; Biological Process: regulation of transcription, DNA-templated (GO:0006355);; Biological Process: negative regulation of DNA endoreduplication (GO:00…	E2F transcription factor-like E2FE OS=Arabidopsis thaliana GN=E2FE PE=2 SV=1		PREDICTED: E2F transcription factor-like E2FE isoform X1 [Glycine max]
Glyma.11G056200.Wm82.a2.v1	0.549052	0.500644	1.39317	1.43669	0.00371642	1.54906	up	Biological Process: respiratory burst involved in defense response (GO:0002679);; Molecular Function: transcription factor activity, sequence-specific DNA binding (GO:0003700);; Cellular Component: nucleus (GO:0005634);; Biological Process: regulation of transcription, DNA-templated (GO:0006355);; Biological Process: ER-nucleus signaling pathway (GO:0006984);; Biological Process: asymmetric cell …	Heat shock factor protein HSF24 OS=Solanum peruvianum GN=HSF24 PE=2 SV=1		heat stress transcription factor Hsf-25 [Glycine max]
Glyma.10G161400.Wm82.a2.v1	8.30453	8.26867	2.30939	4.06141	0.00109565	-1.15094	down	--	Serine/threonine-protein kinase Nek2 OS=Oryza sativa subsp. indica GN=NEK2 PE=3 SV=1		PREDICTED: serine/threonine-protein kinase Nek2-like [Glycine max]
Glyma.07G229200.Wm82.a2.v1	1.0528	0.779311	0	0.071618	0.000354957	-3.29671	down	--	Histone-lysine N-methyltransferase ASHR1 OS=Arabidopsis thaliana GN=ASHR1 PE=2 SV=2		PREDICTED: uncharacterized protein LOC100812233 [Glycine max]
Glyma.08G067600.Wm82.a2.v1	1.46511	2.01576	10.2202	7.06949	1.72e-12	2.45144	up	Molecular Function: nicotinamidase activity (GO:0008936);; Biological Process: response to abscisic acid (GO:0009737);; Biological Process: pyridine nucleotide salvage (GO:0019365);;	Nicotinamidase 1 OS=Arabidopsis thaliana GN=NIC1 PE=1 SV=1		cysteine hydrolases superfamily protein [Glycine max]
Glyma.01G062000.Wm82.a2.v1	5.90083	4.63452	10.3689	10.5926	1.01e-05	1.14775	up	Biological Process: defense response to oomycetes (GO:0002229);; Cellular Component: peroxisome (GO:0005777);; Cellular Component: cytosol (GO:0005829);; Biological Process: pentose-phosphate shunt (GO:0006098);; Cellular Component: chloroplast stroma (GO:0009570);; Biological Process: embryo development ending in seed dormancy (GO:0009793);; Molecular Function: 6-phosphogluconolactonase activity…	Probable 6-phosphogluconolactonase 2 OS=Oryza sativa subsp. japonica GN=Os07g0604000 PE=2 SV=1		hypothetical protein GLYMA_01G062000 [Glycine max]
Glyma.18G064900.Wm82.a2.v1	2.08589	1.99786	5.77471	6.08849	3.54e-13	1.73486	up	--	Protein NRT1/ PTR FAMILY 8.1 OS=Arabidopsis thaliana GN=NPF8.1 PE=1 SV=1		PREDICTED: protein NRT1/ PTR FAMILY 8.1 [Glycine max]
Glyma.10G058500.Wm82.a2.v1	207.989	128.168	45.3197	64.5513	3.36e-05	-1.35543	down	--	RNA-binding protein CP29B, chloroplastic OS=Arabidopsis thaliana GN=CP29B PE=1 SV=1		PREDICTED: 29 kDa ribonucleoprotein A, chloroplastic [Glycine max]
Glyma.09G039000.Wm82.a2.v1	1.54734	1.46095	0.540608	0.424683	0.00632551	-1.26752	down	--	--		PREDICTED: uncharacterized protein LOC100777900 isoform X1 [Glycine max]
Glyma.08G152800.Wm82.a2.v1	148.526	169.889	53.2806	66.4694	6.09e-08	-1.17729	down	Molecular Function: nucleotide binding (GO:0000166);; Molecular Function: protein serine/threonine kinase activity (GO:0004674);; Molecular Function: signal transducer activity (GO:0004871);; Molecular Function: protein binding (GO:0005515);; Cellular Component: plasma membrane (GO:0005886);; Biological Process: cellular aromatic compound metabolic process (GO:0006725);; Biological Process: signa…	DNA damage-repair/toleration protein DRT100 OS=Arabidopsis thaliana GN=DRT100 PE=2 SV=2		hypothetical protein GLYMA_08G152800 [Glycine max]
Glyma.13G294300.Wm82.a2.v1	28.3821	34.9159	51.1461	63.7605	5.37e-06	1.08146	up	Molecular Function: DNA binding (GO:0003677);; Molecular Function: chromatin binding (GO:0003682);; Molecular Function: transcription factor activity, sequence-specific DNA binding (GO:0003700);; Molecular Function: protein binding (GO:0005515);; Cellular Component: nucleus (GO:0005634);; Biological Process: signal transduction (GO:0007165);; Biological Process: chloroplast organization (GO:00096…	Transcription activator GLK1 OS=Arabidopsis thaliana GN=GLK1 PE=1 SV=2		PREDICTED: transcription activator GLK1-like isoform X1 [Glycine max]
Glyma.02G136200.Wm82.a2.v1	0.097802	0.213018	2.15695	2.85911	2.08e-11	3.71033	up	Molecular Function: iron ion binding (GO:0005506);; Molecular Function: oxidoreductase activity, acting on paired donors, with incorporation or reduction of molecular oxygen, 2-oxoglutarate as one donor, and incorporation of one atom each of oxygen into both donors (GO:0016706);; Biological Process: oxidation-reduction process (GO:0055114);;	Probable 2-oxoglutarate-dependent dioxygenase At5g05600 OS=Arabidopsis thaliana GN=At5g05600 PE=2 SV=1		uncharacterized protein LOC100809985 [Glycine max]
Glyma.02G123100.Wm82.a2.v1	2.00893	2.14978	0.513365	0.611955	3.29e-05	-1.36506	down	Molecular Function: serine-type endopeptidase activity (GO:0004252);; Cellular Component: mitochondrion (GO:0005739);; Biological Process: proteolysis (GO:0006508);; Cellular Component: chloroplast (GO:0009507);; Molecular Function: serine-type exopeptidase activity (GO:0070008);;	--		hypothetical protein GLYMA_02G123100 [Glycine max]
Glyma.19G091500.Wm82.a2.v1	12.3947	10.6288	6.02963	4.92835	0.00153109	-1.01267	down	--	--		uncharacterized protein LOC100527867 [Glycine max]
Glyma.03G250800.Wm82.a2.v1	1.74104	1.70099	20.3903	18.3746	4.94e-59	3.64694	up	Molecular Function: threonine aldolase activity (GO:0004793);; Biological Process: cellular amino acid metabolic process (GO:0006520);; Molecular Function: pyridoxal phosphate binding (GO:0030170);;	Probable low-specificity L-threonine aldolase 1 OS=Arabidopsis thaliana GN=THA1 PE=1 SV=1		PREDICTED: probable low-specificity L-threonine aldolase 1 isoform X2 [Glycine max]
Glyma.16G163400.Wm82.a2.v1	0	0	0.285961	0.334407	6.34e-08	5.0197	up	--	Receptor-like protein 12 OS=Arabidopsis thaliana GN=RLP12 PE=2 SV=2		PREDICTED: LRR receptor-like serine/threonine-protein kinase GSO2 [Glycine max]
Glyma.13G326400.Wm82.a2.v1	20.4384	19.7088	63.8682	56.8548	6.38e-24	1.79009	up	Biological Process: sulfur amino acid metabolic process (GO:0000096);; Biological Process: MAPK cascade (GO:0000165);; Molecular Function: iron ion binding (GO:0005506);; Cellular Component: nucleus (GO:0005634);; Biological Process: pentose-phosphate shunt (GO:0006098);; Biological Process: regulation of translation (GO:0006417);; Biological Process: glycine catabolic process (GO:0006546);; Biol…	4-hydroxy-3-methylbut-2-en-1-yl diphosphate synthase (ferredoxin), chloroplastic OS=Arabidopsis thaliana GN=ISPG PE=1 SV=1		PREDICTED: 4-hydroxy-3-methylbut-2-en-1-yl diphosphate synthase (ferredoxin), chloroplastic-like [Glycine max]
Glyma.05G058400.Wm82.a2.v1	0.627859	0.604353	2.59351	3.14766	1.26e-10	2.35184	up	--	--		PREDICTED: uncharacterized protein LOC100814359 [Glycine max]
Glyma.02G010600.Wm82.a2.v1	52.8141	23.6091	0.661656	1.0175	6e-35	-5.03281	down	Cellular Component: mitochondrion (GO:0005739);; Cellular Component: endoplasmic reticulum (GO:0005783);; Biological Process: phosphatidylglycerol biosynthetic process (GO:0006655);; Biological Process: anatomical structure morphogenesis (GO:0009653);; Biological Process: tissue development (GO:0009888);; Biological Process: flower development (GO:0009908);; Biological Process: cutin biosynthetic…	Probable glycerol-3-phosphate acyltransferase 3 OS=Arabidopsis thaliana GN=GPAT3 PE=2 SV=1		PREDICTED: probable glycerol-3-phosphate acyltransferase 3 [Glycine max]
Glyma.13G186400.Wm82.a2.v1	1.65471	1.21013	0.305525	0.368241	0.00418373	-1.6527	down	Molecular Function: transporter activity (GO:0005215);; Cellular Component: plasma membrane (GO:0005886);; Biological Process: response to water deprivation (GO:0009414);; Biological Process: gravitropism (GO:0009630);; Cellular Component: plant-type vacuole membrane (GO:0009705);; Biological Process: basipetal auxin transport (GO:0010540);; Cellular Component: integral component of membrane (GO:…	Protein ZINC INDUCED FACILITATOR-LIKE 1 OS=Arabidopsis thaliana GN=ZIFL1 PE=2 SV=1		PREDICTED: protein ZINC INDUCED FACILITATOR-LIKE 1-like isoform X1 [Glycine max]
Glyma.02G169000.Wm82.a2.v1	2.43855	2.48379	0.495857	0.87979	0.0054441	-1.50767	down	Cellular Component: nucleus (GO:0005634);; Cellular Component: cytoplasmic vesicle (GO:0016023);;	--		PREDICTED: uncharacterized protein LOC100801654 [Glycine max]
Glyma.05G068400.Wm82.a2.v1	10.9863	13.3968	24.3216	21.3634	1.37e-05	1.09711	up	--	Probable BOI-related E3 ubiquitin-protein ligase 3 OS=Arabidopsis thaliana GN=BRG3 PE=1 SV=1		PREDICTED: BOI-related E3 ubiquitin-protein ligase 1-like isoform X2 [Glycine max]
Glyma.16G119200.Wm82.a2.v1	0.266315	0.160398	15.7302	11.0465	9.18e-44	5.82749	up	Biological Process: polysaccharide catabolic process (GO:0000272);; Molecular Function: chitinase activity (GO:0004568);; Cellular Component: extracellular region (GO:0005576);; Cellular Component: vacuole (GO:0005773);; Biological Process: chitin catabolic process (GO:0006032);; Biological Process: defense response (GO:0006952);; Molecular Function: chitin binding (GO:0008061);; Molecular Functi…	Endochitinase OS=Pisum sativum PE=2 SV=1		PREDICTED: endochitinase-like [Glycine max]
Glyma.10G150400.Wm82.a2.v1	0	0.219674	2.15851	1.82235	0.000934043	3.14882	up	Molecular Function: protein binding (GO:0005515);; Cellular Component: nucleus (GO:0005634);; Cellular Component: cytoplasm (GO:0005737);; Biological Process: response to stress (GO:0006950);; Biological Process: embryo development ending in seed dormancy (GO:0009793);; Molecular Function: carbohydrate binding (GO:0030246);;	F-box protein PP2-B15 OS=Arabidopsis thaliana GN=PP2B15 PE=2 SV=2		uncharacterized protein LOC100794576 [Glycine max]
Glyma.05G204500.Wm82.a2.v1	0.98943	0.868965	0.040311	0.098899	2.58e-05	-2.95675	down	--	CBS domain-containing protein CBSCBSPB5 OS=Arabidopsis thaliana GN=CBSCBSPB5 PE=1 SV=1		PREDICTED: CBS domain-containing protein CBSCBSPB1-like isoform X2 [Glycine max]
Glyma.03G039500.Wm82.a2.v1	1.6801	1.02598	0.485445	0.421734	0.00423363	-1.42199	down	Molecular Function: protein binding (GO:0005515);; Biological Process: defense response (GO:0006952);; Biological Process: cellular process (GO:0009987);; Molecular Function: ADP binding (GO:0043531);; Biological Process: innate immune response (GO:0045087);;	Putative disease resistance RPP13-like protein 1 OS=Arabidopsis thaliana GN=RPPL1 PE=3 SV=1		PREDICTED: putative disease resistance protein At3g14460 [Glycine max]
Glyma.02G291500.Wm82.a2.v1	4.28209	4.5256	31.4521	26.8044	1.05e-28	2.90324	up	Molecular Function: translation initiation factor activity (GO:0003743);; Cellular Component: nucleus (GO:0005634);; Cellular Component: cytoplasm (GO:0005737);; Biological Process: DNA repair (GO:0006281);; Biological Process: translational initiation (GO:0006413);; Biological Process: regulation of translation (GO:0006417);; Biological Process: virus induced gene silencing (GO:0009616);; Biolog…	Protein translation factor SUI1 homolog OS=Pimpinella brachycarpa PE=3 SV=1		translation factor SUI1-like superfamily protein [Glycine max]
Glyma.09G018900.Wm82.a2.v1	2.53204	4.04608	35.5206	26.9579	1.32e-26	3.43841	up	Biological Process: MAPK cascade (GO:0000165);; Molecular Function: nucleotide binding (GO:0000166);; Molecular Function: protein kinase activity (GO:0004672);; Molecular Function: protein serine/threonine kinase activity (GO:0004674);; Molecular Function: protein binding (GO:0005515);; Biological Process: glucose catabolic process (GO:0006007);; Biological Process: protein phosphorylation (GO:00…	Probable leucine-rich repeat receptor-like protein kinase At5g49770 OS=Arabidopsis thaliana GN=At5g49770 PE=2 SV=1		hypothetical protein GLYMA_09G018900 [Glycine max]
Glyma.16G175800.Wm82.a2.v1	0.029776	0.05585	0.457821	0.512	0.000430439	2.46002	up	Molecular Function: hydrolase activity, hydrolyzing O-glycosyl compounds (GO:0004553);; Biological Process: carbohydrate metabolic process (GO:0005975);;	Beta-fructofuranosidase, insoluble isoenzyme CWINV1 OS=Arabidopsis thaliana GN=CWINV1 PE=1 SV=1		hypothetical protein GLYMA_16G175800 [Glycine max]
Glyma.01G172600.Wm82.a2.v1	0.865672	0.738528	3.28971	3.63253	2.15e-09	2.25103	up	Cellular Component: cytoplasm (GO:0005737);; Cellular Component: plasma membrane (GO:0005886);; Biological Process: response to oxidative stress (GO:0006979);; Molecular Function: pinoresinol reductase activity (GO:0010283);; Molecular Function: lariciresinol reductase activity (GO:0010284);; Biological Process: response to cadmium ion (GO:0046686);; Molecular Function: 2'-hydroxyisoflavone reduc…	Isoflavone reductase OS=Medicago sativa GN=IFR PE=1 SV=1		NADPH:isoflavone reductase [Glycine max]
Glyma.18G217800.Wm82.a2.v1	2.53941	2.21491	0.41023	0.777646	0.000462519	-1.67886	down	Cellular Component: mitochondrion (GO:0005739);; Cellular Component: plasma membrane (GO:0005886);; Biological Process: plant-type cell wall biogenesis (GO:0009832);; Biological Process: cell growth (GO:0016049);; Biological Process: cellulose metabolic process (GO:0030243);;	--		PREDICTED: uncharacterized protein LOC100818010 [Glycine max]
Glyma.08G168300.Wm82.a2.v1	2.31528	2.18502	5.36901	5.60307	0.00956454	1.40613	up	Biological Process: response to auxin (GO:0009733);;	Auxin-responsive protein SAUR72 OS=Arabidopsis thaliana GN=SAUR72 PE=2 SV=1		PREDICTED: auxin-responsive protein SAUR71-like [Glycine max]
Glyma.14G079500.Wm82.a2.v1	0.403222	0.373822	2.8749	2.72048	3.93e-20	2.97962	up	Molecular Function: binding (GO:0005488);; Cellular Component: nucleus (GO:0005634);; Biological Process: N-terminal protein myristoylation (GO:0006499);; Biological Process: protein targeting to membrane (GO:0006612);; Biological Process: defense response (GO:0006952);; Biological Process: systemic acquired resistance (GO:0009627);; Biological Process: response to abiotic stimulus (GO:0009628);;…	Probable disease resistance protein At4g33300 OS=Arabidopsis thaliana GN=At4g33300 PE=2 SV=3		PREDICTED: probable disease resistance protein At4g33300 [Glycine max]
Glyma.09G057800.Wm82.a2.v1	4.77848	4.95144	9.24415	8.77479	5.85e-08	1.09998	up	Molecular Function: mRNA binding (GO:0003729);; Cellular Component: nucleus (GO:0005634);; Biological Process: nucleobase-containing compound metabolic process (GO:0006139);; Biological Process: nucleotide biosynthetic process (GO:0009165);; Cellular Component: cytoplasmic part (GO:0044444);;	Pumilio homolog 6, chloroplastic OS=Arabidopsis thaliana GN=APUM6 PE=1 SV=1		PREDICTED: pumilio homolog 6, chloroplastic [Glycine max]
Glyma.20G065300.Wm82.a2.v1	2.30036	2.54178	4.88321	3.73724	0.00674676	1.02114	up	Cellular Component: Golgi apparatus (GO:0005794);; Biological Process: metabolic process (GO:0008152);; Cellular Component: membrane (GO:0016020);; Molecular Function: transferase activity (GO:0016740);; Biological Process: cell wall biogenesis (GO:0042546);; Biological Process: xylan metabolic process (GO:0045491);; Molecular Function: glucuronosyl-N-acetylglucosaminyl-proteoglycan 4-alpha-N-ace…	Probable glycosyltransferase At3g07620 OS=Arabidopsis thaliana GN=At3g07620 PE=3 SV=1		PREDICTED: probable glycosyltransferase At3g07620 [Glycine max]
Glyma.08G084800.Wm82.a2.v1	29.6199	28.7726	9.27745	12.0759	9.37e-07	-1.21375	down	Molecular Function: GTPase activity (GO:0003924);; Molecular Function: ATP binding (GO:0005524);; Cellular Component: cytoplasm (GO:0005737);; Biological Process: obsolete GTP catabolic process (GO:0006184);; Cellular Component: integral component of membrane (GO:0016021);; Molecular Function: nickel cation binding (GO:0016151);; Molecular Function: metallochaperone activity (GO:0016530);; Molecu…	Urease accessory protein G OS=Arabidopsis thaliana GN=UREG PE=2 SV=1		PREDICTED: ni-binding urease accessory protein UreG isoform X1 [Glycine max]
Glyma.14G197600.Wm82.a2.v1	4.57744	2.76281	0.585353	1.15863	0.00118306	-1.76442	down	Molecular Function: nucleotide binding (GO:0000166);; Cellular Component: cytosol (GO:0005829);; Biological Process: lignin biosynthetic process (GO:0009809);; Molecular Function: cinnamoyl-CoA reductase activity (GO:0016621);; Biological Process: glucosinolate biosynthetic process (GO:0019761);; Molecular Function: dihydrokaempferol 4-reductase activity (GO:0045552);; Molecular Function: coenzym…	Cinnamoyl-CoA reductase 1 OS=Arabidopsis thaliana GN=CCR1 PE=1 SV=1		PREDICTED: cinnamoyl-CoA reductase 2-like isoform X1 [Glycine max]
Glyma.10G081700.Wm82.a2.v1	30.9639	37.2866	72.1201	68.3043	6.29e-09	1.22229	up	Molecular Function: transcription factor activity, sequence-specific DNA binding (GO:0003700);; Cellular Component: nucleus (GO:0005634);; Biological Process: regulation of transcription, DNA-templated (GO:0006355);; Molecular Function: sequence-specific DNA binding (GO:0043565);;	BEL1-like homeodomain protein 1 OS=Arabidopsis thaliana GN=BLH1 PE=1 SV=1		PREDICTED: BEL1-like homeodomain protein 1 [Glycine max]
Glyma.09G071300.Wm82.a2.v1	8.41126	6.94588	0.147212	0.301737	9.61e-25	-4.46606	down	Cellular Component: cyclin-dependent protein kinase holoenzyme complex (GO:0000307);; Biological Process: cytokinesis (GO:0000910);; Molecular Function: cyclin-dependent protein serine/threonine kinase activity (GO:0004693);; Molecular Function: ATP binding (GO:0005524);; Cellular Component: nucleus (GO:0005634);; Cellular Component: spindle (GO:0005819);; Cellular Component: cytosol (GO:0005829)…	Cyclin-dependent kinase B2-2 OS=Arabidopsis thaliana GN=CDKB2-2 PE=1 SV=2		PREDICTED: cyclin-dependent kinase B2-2 [Glycine max]
Glyma.05G186700.Wm82.a2.v1	0.036113	0.071043	0.404889	0.691996	0.001397	2.7608	up	Biological Process: respiratory burst involved in defense response (GO:0002679);; Molecular Function: DNA binding (GO:0003677);; Molecular Function: transcription factor activity, sequence-specific DNA binding (GO:0003700);; Molecular Function: protein binding (GO:0005515);; Cellular Component: nucleus (GO:0005634);; Cellular Component: nucleolus (GO:0005730);; Cellular Component: plasma membrane…	Ethylene-responsive transcription factor ABR1 OS=Arabidopsis thaliana GN=ABR1 PE=2 SV=1		PREDICTED: ethylene-responsive transcription factor ABR1-like [Glycine max]
Glyma.19G254800.Wm82.a2.v1	2.08364	2.45624	6.32846	4.40134	0.000150674	1.41763	up	Biological Process: respiratory burst involved in defense response (GO:0002679);; Molecular Function: transcription factor activity, sequence-specific DNA binding (GO:0003700);; Molecular Function: protein binding (GO:0005515);; Cellular Component: nucleus (GO:0005634);; Biological Process: regulation of transcription, DNA-templated (GO:0006355);; Biological Process: response to water deprivation…	Probable WRKY transcription factor 41 OS=Arabidopsis thaliana GN=WRKY41 PE=2 SV=2		PREDICTED: probable WRKY transcription factor 53 [Glycine max]
Glyma.14G010300.Wm82.a2.v1	6.1604	6.17224	1.09446	2.23752	0.000195422	-1.54257	down	Cellular Component: integral component of plasma membrane (GO:0005887);; Biological Process: protein targeting to membrane (GO:0006612);; Biological Process: water transport (GO:0006833);; Biological Process: response to nematode (GO:0009624);; Biological Process: response to salt stress (GO:0009651);; Biological Process: response to fructose (GO:0009750);; Biological Process: positive regulation…	Probable amino acid permease 7 OS=Arabidopsis thaliana GN=AAP7 PE=2 SV=1		Putative amino acid permease 7 [Glycine soja]
Glyma.11G056500.Wm82.a2.v1	0.210871	0.280094	1.06764	1.092	0.0017202	2.06577	up	Molecular Function: calcium ion binding (GO:0005509);; Cellular Component: nucleus (GO:0005634);; Cellular Component: mitochondrion (GO:0005739);; Cellular Component: vacuole (GO:0005773);; Cellular Component: plasma membrane (GO:0005886);; Biological Process: response to cold (GO:0009409);; Biological Process: double fertilization forming a zygote and endosperm (GO:0009567);; Biological Process:…	Calmodulin-like protein 1 OS=Arabidopsis thaliana GN=CML1 PE=2 SV=1		PREDICTED: calmodulin-like protein 1 [Glycine max]
Glyma.03G177200.Wm82.a2.v1	19.4414	18.9228	5.82902	7.95191	5.84e-05	-1.22665	down	Cellular Component: mitochondrion (GO:0005739);; Cellular Component: chloroplast thylakoid membrane (GO:0009535);;	--		PREDICTED: uncharacterized protein LOC100819096 [Glycine max]
Glyma.06G013400.Wm82.a2.v1	0.720495	0.217748	4.15428	3.27299	7.98e-07	2.91326	up	Cellular Component: endosome (GO:0005768);; Cellular Component: Golgi apparatus (GO:0005794);; Cellular Component: trans-Golgi network (GO:0005802);; Biological Process: response to desiccation (GO:0009269);; Biological Process: pollen development (GO:0009555);; Biological Process: response to salt stress (GO:0009651);; Biological Process: response to abscisic acid (GO:0009737);; Cellular Compone…	BURP domain-containing protein BNM2A OS=Brassica napus GN=BNM2A PE=2 SV=1		PREDICTED: BURP domain-containing protein 3-like [Glycine max]
Glyma.11G134300.Wm82.a2.v1	0.181602	0.168343	4.73347	5.14202	4.96e-34	4.74791	up	Biological Process: DNA metabolic process (GO:0006259);; Biological Process: fatty acid beta-oxidation (GO:0006635);; Biological Process: cytokinin metabolic process (GO:0009690);; Biological Process: vernalization response (GO:0010048);; Molecular Function: cytokinin 7-beta-glucosyltransferase activity (GO:0047807);; Biological Process: seed development (GO:0048316);; Molecular Function: quercet…	UDP-glucose iridoid glucosyltransferase OS=Catharanthus roseus GN=UGT76A2 PE=1 SV=1		PREDICTED: UDP-glucose iridoid glucosyltransferase-like [Glycine max]
Glyma.20G070000.Wm82.a2.v1	6.56384	7.33589	50.95	44.7525	1.15e-49	2.97183	up	Biological Process: respiratory burst involved in defense response (GO:0002679);; Molecular Function: DNA binding (GO:0003677);; Molecular Function: transcription factor activity, sequence-specific DNA binding (GO:0003700);; Molecular Function: protein binding (GO:0005515);; Cellular Component: nucleus (GO:0005634);; Biological Process: response to cold (GO:0009409);; Biological Process: response…	Ethylene-responsive transcription factor ERF105 OS=Arabidopsis thaliana GN=ERF105 PE=2 SV=1		PREDICTED: ethylene-responsive transcription factor ERF105 [Glycine max]
Glyma.17G129600.Wm82.a2.v1	1.70086	1.19998	3.26763	4.3355	0.000516983	1.49368	up	--	SNF1-related protein kinase regulatory subunit gamma-1 OS=Arabidopsis thaliana GN=KING1 PE=1 SV=2		hypothetical protein GLYMA_17G129600 [Glycine max]
Glyma.18G082000.Wm82.a2.v1	2.14888	1.01464	0.019675	0.048073	2.36e-13	-4.57042	down	Biological Process: mitotic cell cycle (GO:0000278);; Biological Process: cell morphogenesis involved in differentiation (GO:0000904);; Biological Process: phragmoplast assembly (GO:0000914);; Biological Process: DNA-dependent DNA replication (GO:0006261);; Biological Process: chromatin silencing (GO:0006342);; Biological Process: microtubule-based movement (GO:0007018);; Biological Process: meio…	Kinesin-like protein KIN-12F OS=Arabidopsis thaliana GN=KIN12F PE=3 SV=1		PREDICTED: kinesin-like protein KIN12B [Glycine max]
Glyma.06G080900.Wm82.a2.v1	0.866674	0.878013	0.019806	0.172361	0.00687203	-2.37122	down	Cellular Component: cell periphery (GO:0071944);;	--		PREDICTED: uncharacterized protein LOC100807597 [Glycine max]
Glyma.03G137900.Wm82.a2.v1	0.269394	0.426211	1.56708	0.80147	0.00481254	1.70429	up	Molecular Function: hydrolase activity, hydrolyzing O-glycosyl compounds (GO:0004553);; Cellular Component: cytoplasm (GO:0005737);; Cellular Component: plasma membrane (GO:0005886);; Biological Process: sucrose biosynthetic process (GO:0005986);; Biological Process: response to oxidative stress (GO:0006979);; Biological Process: response to water deprivation (GO:0009414);; Cellular Component: pl…	Probable galactinol--sucrose galactosyltransferase 2 OS=Arabidopsis thaliana GN=RFS2 PE=2 SV=2		PREDICTED: probable galactinol--sucrose galactosyltransferase 2 isoform X1 [Glycine max]
Glyma.05G207500.Wm82.a2.v1	18.8514	18.2967	35.7392	34.3576	1.65e-10	1.12955	up	--	Tubulin beta-1 chain OS=Glycine max GN=TUBB1 PE=3 SV=1		PREDICTED: tubulin beta-1 chain-like [Glycine max]
Glyma.18G039100.Wm82.a2.v1	5.45828	5.42281	13.8526	12.4903	1.47e-10	1.47852	up	Molecular Function: protein binding (GO:0005515);; Cellular Component: cytoplasm (GO:0005737);; Biological Process: cellular protein modification process (GO:0006464);; Biological Process: signal transduction (GO:0007165);; Cellular Component: chloroplast (GO:0009507);; Biological Process: plant-type hypersensitive response (GO:0009626);; Biological Process: response to abiotic stimulus (GO:00096…	U-box domain-containing protein 4 OS=Arabidopsis thaliana GN=PUB4 PE=1 SV=3		PREDICTED: U-box domain-containing protein 4-like [Glycine max]
Glyma.12G067500.Wm82.a2.v1	7.02937	4.9972	0.603636	0.641164	4.23e-09	-2.83531	down	--	--		PREDICTED: uncharacterized protein LOC100785093 [Glycine max]
Glyma.07G100500.Wm82.a2.v1	29.9402	28.1595	7.44473	9.46379	1.05e-11	-1.53809	down	Molecular Function: glucan exo-1,3-beta-glucosidase activity (GO:0004338);; Molecular Function: beta-galactosidase activity (GO:0004565);; Molecular Function: beta-mannosidase activity (GO:0004567);; Cellular Component: mitochondrion (GO:0005739);; Molecular Function: zinc ion binding (GO:0008270);; Cellular Component: plant-type cell wall (GO:0009505);; Cellular Component: chloroplast (GO:000950…	Beta-glucosidase 44 OS=Arabidopsis thaliana GN=BGLU44 PE=2 SV=1		PREDICTED: beta-glucosidase 44 [Glycine max]
Glyma.05G245800.Wm82.a2.v1	14.6368	10.5884	1.61642	2.62295	9.91e-10	-2.26319	down	Biological Process: microtubule cytoskeleton organization (GO:0000226);; Biological Process: cytokinesis by cell plate formation (GO:0000911);; Cellular Component: extracellular region (GO:0005576);; Biological Process: cell proliferation (GO:0008283);; Cellular Component: plasmodesma (GO:0009506);; Biological Process: regulation of meristem growth (GO:0010075);; Cellular Component: membrane (GO:…	Thaumatin-like protein OS=Arabidopsis thaliana GN=At1g18250 PE=2 SV=2		PREDICTED: thaumatin-like protein [Glycine max]
Glyma.19G009600.Wm82.a2.v1	0	0	1.20846	1.02501	7.48e-06	4.40499	up	--	--		hypothetical protein GLYMA_19G009600 [Glycine max]
Glyma.17G197700.Wm82.a2.v1	20.4653	23.5435	105.642	101.311	1.97e-38	2.43031	up	--	--		PREDICTED: DNA ligase 1-like [Glycine max]
Glyma.14G201800.Wm82.a2.v1	0.322141	0.435445	6.95373	4.03667	7.46e-16	3.8088	up	Molecular Function: peroxidase activity (GO:0004601);; Cellular Component: extracellular region (GO:0005576);; Biological Process: response to oxidative stress (GO:0006979);; Molecular Function: heme binding (GO:0020037);; Molecular Function: metal ion binding (GO:0046872);; Biological Process: oxidation-reduction process (GO:0055114);;	Peroxidase 4 OS=Vitis vinifera GN=GSVIVT00023967001 PE=1 SV=1		Peroxidase 4 [Glycine soja]
Glyma.05G197900.Wm82.a2.v1	2.14894	1.94122	0.259141	0.395651	1.82e-06	-2.27437	down	Molecular Function: transporter activity (GO:0005215);; Cellular Component: intracellular (GO:0005622);; Cellular Component: plasma membrane (GO:0005886);; Biological Process: transport (GO:0006810);; Cellular Component: integral component of membrane (GO:0016021);;	Patellin-3 OS=Arabidopsis thaliana GN=PATL3 PE=1 SV=2		PREDICTED: patellin-3-like [Glycine max]
Glyma.15G196700.Wm82.a2.v1	0	0	0.97126	0.812915	4.6e-06	4.47991	up	--	--		hypothetical protein GLYMA_15G196700 [Glycine max]
Glyma.05G241900.Wm82.a2.v1	21.3413	21.2932	7.70648	10.3733	4.78e-05	-1.02043	down	--	Probable E3 ubiquitin-protein ligase RHG1A OS=Arabidopsis thaliana GN=RHG1A PE=2 SV=1		hypothetical protein GLYMA_05G241900 [Glycine max]
Glyma.12G224300.Wm82.a2.v1	0.116529	0.173811	6.92973	7.95854	3.94e-39	5.48221	up	--	--		PREDICTED: uncharacterized protein LOC100791650 [Glycine max]
Glyma.13G122100.Wm82.a2.v1	1.9158	1.22897	0.223467	0.093614	1.53e-05	-2.74791	down	--	CDT1-like protein a, chloroplastic OS=Arabidopsis thaliana GN=CDT1A PE=1 SV=1		PREDICTED: CDT1-like protein a, chloroplastic [Glycine max]
Glyma.15G194600.Wm82.a2.v1	4.31322	5.06293	11.8374	12.2329	1.09e-11	1.59902	up	Molecular Function: sugar:proton symporter activity (GO:0005351);; Molecular Function: myo-inositol:proton symporter activity (GO:0005366);; Cellular Component: plasma membrane (GO:0005886);; Biological Process: purine nucleobase transport (GO:0006863);; Biological Process: carbohydrate transport (GO:0008643);; Cellular Component: plant-type vacuole membrane (GO:0009705);; Biological Process: myo…	Probable inositol transporter 2 OS=Arabidopsis thaliana GN=INT2 PE=1 SV=1		Putative inositol transporter 2 [Glycine soja]
Glyma.06G166700.Wm82.a2.v1	3.67627	3.05587	13.1167	11.68	3.94e-17	2.07182	up	Cellular Component: extracellular region (GO:0005576);; Cellular Component: nucleus (GO:0005634);; Cellular Component: plasma membrane (GO:0005886);; Biological Process: transport (GO:0006810);; Biological Process: cellular component organization (GO:0016043);; Cellular Component: cytoplasmic part (GO:0044444);; Biological Process: single-organism cellular process (GO:0044763);;	Probable protein S-acyltransferase 7 OS=Arabidopsis thaliana GN=PAT07 PE=1 SV=1		PREDICTED: probable protein S-acyltransferase 5 [Glycine max]
Glyma.08G040300.Wm82.a2.v1	3.9746	3.19769	1.21584	1.55181	0.00448571	-1.11153	down	Biological Process: mRNA splicing, via spliceosome (GO:0000398);; Molecular Function: structural constituent of cytoskeleton (GO:0005200);; Cellular Component: nucleolus (GO:0005730);; Biological Process: DNA methylation (GO:0006306);; Biological Process: mitotic recombination (GO:0006312);; Biological Process: methylation-dependent chromatin silencing (GO:0006346);; Biological Process: reciproca…	Actin-related protein 4 OS=Arabidopsis thaliana GN=ARP4 PE=1 SV=1		PREDICTED: actin-related protein 4 [Glycine max]
Glyma.13G233100.Wm82.a2.v1	2.82914	2.49376	0.772607	0.737631	0.00385064	-1.49492	down	Molecular Function: transporter activity (GO:0005215);;	--		hypothetical protein GLYMA_13G233100 [Glycine max]
Glyma.13G248000.Wm82.a2.v1	0.541161	0.599567	9.23272	8.06684	2.35e-35	4.00603	up	Molecular Function: protein binding (GO:0005515);; Cellular Component: intracellular (GO:0005622);; Cellular Component: nucleus (GO:0005634);; Biological Process: organelle organization (GO:0006996);; Molecular Function: zinc ion binding (GO:0008270);; Biological Process: response to salt stress (GO:0009651);; Biological Process: regulation of flower development (GO:0009909);; Biological Process:…	B-box domain protein 31 OS=Arabidopsis thaliana GN=MIP1B PE=2 SV=1		uncharacterized protein LOC100306080 [Glycine max]
Glyma.07G136800.Wm82.a2.v1	0.387455	0.027562	3.07221	3.6413	1.55e-05	3.38642	up	--	--		unknown [Glycine max]
Glycine_max_newGene_682	1.40749	1.28085	4.64907	3.24009	0.000124944	1.69147	up	--	--		--
Glyma.06G131800.Wm82.a2.v1	0.167949	0.440207	2.27742	2.44568	9.63e-13	3.25527	up	--	Oligopeptide transporter 6 OS=Arabidopsis thaliana GN=OPT6 PE=2 SV=1		PREDICTED: oligopeptide transporter 6-like [Glycine max]
Glyma.04G022700.Wm82.a2.v1	3.67591	2.74439	0.700157	0.647568	9.51e-06	-1.9185	down	Cellular Component: mitochondrion (GO:0005739);; Cellular Component: plastid (GO:0009536);;	--		PREDICTED: uncharacterized protein LOC100777438 [Glycine max]
Glyma.01G161200.Wm82.a2.v1	8.59433	9.82794	18.4752	20.2581	1.41e-07	1.26741	up	Cellular Component: cytoplasm (GO:0005737);;	--		SEC14 superfamily protein [Glycine max]
Glyma.19G215500.Wm82.a2.v1	7.68763	6.36422	2.00936	3.23866	0.000296707	-1.24478	down	Cellular Component: vacuolar membrane (GO:0005774);; Biological Process: carbohydrate metabolic process (GO:0005975);; Molecular Function: beta-glucosidase activity (GO:0008422);; Molecular Function: xylan 1,4-beta-xylosidase activity (GO:0009044);; Cellular Component: plant-type cell wall (GO:0009505);; Biological Process: seed coat development (GO:0010214);; Biological Process: arabinan catabol…	Probable beta-D-xylosidase 2 OS=Arabidopsis thaliana GN=BXL2 PE=2 SV=1		PREDICTED: probable beta-D-xylosidase 2 isoform X1 [Glycine max]
Glyma.01G009700.Wm82.a2.v1	10.8611	11.1444	0.822325	2.93316	7.9e-05	-2.16396	down	--	--		PREDICTED: uncharacterized protein LOC100812276 [Glycine max]
Glyma.07G006100.Wm82.a2.v1	1.54281	1.01951	0.237616	0.212143	0.00616137	-1.97021	down	--	--		uncharacterized protein LOC100818995 [Glycine max]
Glyma.18G300300.Wm82.a2.v1	0.152811	0.08249	1.53583	1.99476	1.42e-17	3.86625	up	Molecular Function: ubiquitin-protein transferase activity (GO:0004842);; Molecular Function: protein binding (GO:0005515);; Cellular Component: cytoplasm (GO:0005737);; Biological Process: plant-type hypersensitive response (GO:0009626);; Biological Process: defense response to fungus, incompatible interaction (GO:0009817);; Biological Process: response to chitin (GO:0010200);; Biological Proces…	Putative E3 ubiquitin-protein ligase LIN-1 OS=Lotus japonicus GN=CERBERUS PE=2 SV=2		PREDICTED: putative E3 ubiquitin-protein ligase LIN-1 isoform X1 [Glycine max]
Glyma.11G124200.Wm82.a2.v1	1.69024	2.6213	0.45442	0.640259	0.00390917	-1.66271	down	Biological Process: regionalization (GO:0003002);; Biological Process: cellular process (GO:0009987);; Cellular Component: intracellular membrane-bounded organelle (GO:0043231);; Biological Process: floral whorl development (GO:0048438);; Biological Process: floral organ formation (GO:0048449);; Biological Process: phyllome development (GO:0048827);; Biological Process: regulation of biological p…	B3 domain-containing protein Os11g0197600 OS=Oryza sativa subsp. japonica GN=Os11g0197600 PE=2 SV=1		putative B3 domain-containing protein Os03g0621600 [Glycine max]
Glyma.08G181100.Wm82.a2.v1	0.206993	0.319815	1.72362	1.2789	0.00185071	2.1847	up	Biological Process: MAPK cascade (GO:0000165);; Biological Process: response to hypoxia (GO:0001666);; Molecular Function: DNA binding (GO:0003677);; Molecular Function: transcription factor activity, sequence-specific DNA binding (GO:0003700);; Cellular Component: nucleus (GO:0005634);; Biological Process: regulation of transcription, DNA-templated (GO:0006355);; Biological Process: protein targ…	NAC domain-containing protein 104 OS=Arabidopsis thaliana GN=NAC104 PE=2 SV=1		PREDICTED: NAC transcription factor 56-like [Glycine max]
Glyma.10G241800.Wm82.a2.v1	9.9438	7.93079	3.18229	4.01474	0.00063692	-1.06554	down	--	Alpha-L-fucosidase 1 OS=Arabidopsis thaliana GN=FUC1 PE=1 SV=2		PREDICTED: alpha-L-fucosidase 1 [Glycine max]
Glyma.14G071100.Wm82.a2.v1	30.8785	17.6701	3.69739	3.48603	1.61e-14	-2.39822	down	Cellular Component: integral component of membrane (GO:0016021);;	--		PREDICTED: transmembrane protein 136-like isoform X1 [Glycine max]
Glyma.11G179300.Wm82.a2.v1	1.02715	1.04716	9.8973	15.6508	1.62e-27	3.71874	up	Biological Process: metabolic process (GO:0008152);; Cellular Component: membrane (GO:0016020);; Molecular Function: oxidoreductase activity, acting on NAD(P)H (GO:0016651);; Cellular Component: intracellular membrane-bounded organelle (GO:0043231);; Cellular Component: cytoplasmic part (GO:0044444);; Cellular Component: intracellular organelle part (GO:0044446);;	External alternative NAD(P)H-ubiquinone oxidoreductase B1, mitochondrial OS=Solanum tuberosum GN=NDB1 PE=1 SV=1		PREDICTED: apoptosis-inducing factor homolog A [Glycine max]
Glyma.19G236000.Wm82.a2.v1	0	0	0.461836	0.254412	0.00674676	3.03175	up	--	--		hypothetical protein glysoja_001860 [Glycine soja]
Glyma.02G242900.Wm82.a2.v1	0.024394	0	1.1198	1.10394	3.62e-08	4.66548	up	Cellular Component: ubiquitin ligase complex (GO:0000151);; Biological Process: respiratory burst involved in defense response (GO:0002679);; Molecular Function: ubiquitin-protein transferase activity (GO:0004842);; Molecular Function: protein binding (GO:0005515);; Cellular Component: cytosol (GO:0005829);; Biological Process: defense response (GO:0006952);; Biological Process: response to water…	U-box domain-containing protein 20 OS=Arabidopsis thaliana GN=PUB20 PE=2 SV=1		PREDICTED: U-box domain-containing protein 21-like [Glycine max]
Glyma.11G068000.Wm82.a2.v1	2.85588	3.09661	6.66819	6.87091	9.94e-10	1.38864	up	--	--		hypothetical protein GLYMA_11G068000 [Glycine max]
Glycine_max_newGene_1598	0.169807	0.31841	0.014829	0.007115	0.000207299	-3.17421	down	Molecular Function: N-acetyltransferase activity (GO:0008080);; Molecular Function: zinc ion binding (GO:0008270);;	Increased DNA methylation 1 OS=Arabidopsis thaliana OX=3702 GN=IDM1 PE=1 SV=1		Chromodomain-helicase-DNA-binding protein Mi-2 like [Glycine soja]
Glyma.15G025400.Wm82.a2.v1	2.49091	1.69327	0.05266	0.186929	1.54e-07	-3.36215	down	--	Protein IQ-DOMAIN 1 OS=Arabidopsis thaliana GN=IQD1 PE=1 SV=1		PREDICTED: protein IQ-DOMAIN 1 isoform X2 [Glycine max]
Glyma.03G210500.Wm82.a2.v1	0.037087	0	1.54568	0.401256	0.000561416	3.46497	up	Molecular Function: arsenate reductase (glutaredoxin) activity (GO:0008794);; Molecular Function: electron carrier activity (GO:0009055);; Molecular Function: protein disulfide oxidoreductase activity (GO:0015035);; Cellular Component: cytoplasmic vesicle (GO:0016023);; Biological Process: methylglyoxal catabolic process to D-lactate via S-lactoyl-glutathione (GO:0019243);; Biological Process: ce…	Monothiol glutaredoxin-S6 OS=Arabidopsis thaliana GN=GRXS6 PE=3 SV=1		PREDICTED: monothiol glutaredoxin-S6-like [Glycine max]
Glyma.05G174900.Wm82.a2.v1	0	0	1.97081	2.64875	1.66e-11	5.81955	up	--	--		uncharacterized protein LOC100786519 [Glycine max]
Glyma.08G235300.Wm82.a2.v1	0.033593	0	0.063751	2.35453	0.00738036	2.97818	up	Molecular Function: endopeptidase inhibitor activity (GO:0004866);; Biological Process: negative regulation of endopeptidase activity (GO:0010951);;	Alpha-amylase/subtilisin inhibitor OS=Oryza sativa subsp. japonica GN=RASI PE=1 SV=2		trypsin inhibitor (Kunitz) family of protease inhibitors precursor [Glycine max]
Glyma.08G339400.Wm82.a2.v1	27.3487	37.7772	81.8899	48.9405	0.00160641	1.19128	up	--	--		uncharacterized protein LOC100500233 precursor [Glycine max]
Glyma.05G088800.Wm82.a2.v1	4.73115	5.41717	1.47786	2.10032	0.000375422	-1.29681	down	--	Protein IQ-DOMAIN 1 OS=Arabidopsis thaliana GN=IQD1 PE=1 SV=1		PREDICTED: protein IQ-DOMAIN 1-like isoform X2 [Glycine max]
Glyma.06G166200.Wm82.a2.v1	15.7355	13.8465	3.8764	5.80672	9.93e-06	-1.33362	down	Biological Process: mitotic cell cycle (GO:0000278);; Biological Process: cytokinesis (GO:0000910);; Molecular Function: protein serine/threonine kinase activity (GO:0004674);; Molecular Function: protein binding (GO:0005515);; Cellular Component: nucleus (GO:0005634);; Cellular Component: cytosol (GO:0005829);; Cellular Component: plasma membrane (GO:0005886);; Biological Process: cellular respo…	Probable serine/threonine-protein kinase At1g54610 OS=Arabidopsis thaliana GN=At1g54610 PE=1 SV=1		PREDICTED: probable serine/threonine-protein kinase At1g54610 [Glycine max]
Glyma.14G084700.Wm82.a2.v1	3.32142	4.94278	36.3639	31.5297	4.96e-30	3.18732	up	Biological Process: respiratory burst involved in defense response (GO:0002679);; Molecular Function: transcription factor activity, sequence-specific DNA binding (GO:0003700);; Cellular Component: nucleolus (GO:0005730);; Cellular Component: cytoplasm (GO:0005737);; Biological Process: response to wounding (GO:0009611);; Biological Process: abscisic acid-activated signaling pathway (GO:0009738);…	Ethylene-responsive transcription factor RAP2-1 OS=Arabidopsis thaliana GN=RAP2-1 PE=2 SV=1		dehydration responsive element binding protein [Glycine max]
Glyma.05G183500.Wm82.a2.v1	7.69144	10.0449	34.9635	26.576	1.61e-11	1.972	up	Molecular Function: DNA binding (GO:0003677);; Molecular Function: transcription factor activity, sequence-specific DNA binding (GO:0003700);; Molecular Function: protein binding (GO:0005515);; Cellular Component: nucleus (GO:0005634);; Cellular Component: chloroplast thylakoid membrane (GO:0009535);; Biological Process: response to wounding (GO:0009611);; Biological Process: photosynthesis, ligh…	Stress enhanced protein 2, chloroplastic OS=Arabidopsis thaliana GN=SEP2 PE=2 SV=1		PREDICTED: stress enhanced protein 2, chloroplastic-like [Glycine max]
Glyma.10G182800.Wm82.a2.v1	3.83075	2.06367	0.037562	0.136063	5.15e-13	-4.17679	down	--	Kinesin-like protein KIN-10A OS=Arabidopsis thaliana GN=KIN10A PE=1 SV=1		hypothetical protein GLYMA_10G182800 [Glycine max]
Glyma.08G055600.Wm82.a2.v1	17.9113	19.5031	39.8884	33.544	9.5e-08	1.15714	up	Molecular Function: enzyme inhibitor activity (GO:0004857);; Cellular Component: cytosol (GO:0005829);; Cellular Component: plasma membrane (GO:0005886);; Biological Process: protein folding (GO:0006457);; Biological Process: response to oxidative stress (GO:0006979);; Molecular Function: enzyme activator activity (GO:0008047);; Molecular Function: electron carrier activity (GO:0009055);; Biologi…	TPR repeat-containing thioredoxin TDX OS=Arabidopsis thaliana GN=TDX PE=1 SV=1		PREDICTED: TPR repeat-containing thioredoxin TDX [Glycine max]
Glyma.18G040200.Wm82.a2.v1	10.892	5.31269	0.165283	0.417889	8.43e-13	-4.08044	down	Cellular Component: chromatin (GO:0000785);; Cellular Component: nucleosome (GO:0000786);; Molecular Function: DNA binding (GO:0003677);; Cellular Component: nucleus (GO:0005634);; Biological Process: nucleosome assembly (GO:0006334);; Biological Process: regulation of transcription, DNA-templated (GO:0006355);; Biological Process: cellular macromolecule metabolic process (GO:0044260);; Biologica…	HMG-Y-related protein A OS=Glycine max PE=2 SV=1		PREDICTED: HMG-Y-related protein A-like [Glycine max]
Glyma.11G071200.Wm82.a2.v1	1.40027	1.09471	2.67063	2.28899	0.00244779	1.18408	up	Biological Process: response to organic substance (GO:0010033);;	--		hypothetical protein GLYMA_11G071200 [Glycine max]
Glyma.18G123800.Wm82.a2.v1	9.74227	10.1697	60.7492	60.3379	1.46e-63	2.80305	up	Biological Process: RNA splicing, via endonucleolytic cleavage and ligation (GO:0000394);; Biological Process: respiratory burst involved in defense response (GO:0002679);; Molecular Function: protein serine/threonine kinase activity (GO:0004674);; Molecular Function: non-membrane spanning protein tyrosine kinase activity (GO:0004715);; Molecular Function: protein binding (GO:0005515);; Molecular…	Probable serine/threonine-protein kinase PBL3 OS=Arabidopsis thaliana GN=PBL3 PE=1 SV=1		hypothetical protein GLYMA_18G123800 [Glycine max]
Glyma.04G180800.Wm82.a2.v1	1.76212	1.13449	13.9931	12.485	8.11e-25	3.32402	up	--	--		PREDICTED: uncharacterized protein LOC100787218 [Glycine max]
Glyma.06G014100.Wm82.a2.v1	2.27752	0.618059	0	0	2.4e-05	-4.2469	down	Molecular Function: AT DNA binding (GO:0003680);; Molecular Function: double-stranded DNA binding (GO:0003690);; Cellular Component: nucleus (GO:0005634);; Biological Process: chromatin organization (GO:0006325);; Biological Process: photomorphogenesis (GO:0009640);; Biological Process: leaf senescence (GO:0010150);;	AT-hook motif nuclear-localized protein 21 OS=Arabidopsis thaliana GN=AHL21 PE=2 SV=1		hypothetical protein GLYMA_06G014100 [Glycine max]
Glyma.11G109200.Wm82.a2.v1	0.413692	0.439689	0	0	0.00578414	-3.0715	down	Molecular Function: protein binding (GO:0005515);; Biological Process: embryo sac egg cell differentiation (GO:0009560);; Biological Process: regulation of defense response (GO:0031347);; Biological Process: regulation of DNA endoreduplication (GO:0032875);; Biological Process: transcription factor import into nucleus (GO:0042991);; Biological Process: regulation of cell division (GO:0051302);; B…	Anaphase-promoting complex subunit 8 OS=Arabidopsis thaliana GN=APC8 PE=1 SV=1		hypothetical protein GLYMA_11G109200 [Glycine max]
Glyma.06G019800.Wm82.a2.v1	3.6571	3.66577	0.304074	1.29022	0.00898241	-1.77564	down	Biological Process: polysaccharide biosynthetic process (GO:0000271);; Cellular Component: vacuolar membrane (GO:0005774);; Cellular Component: cytosol (GO:0005829);; Biological Process: nucleotide biosynthetic process (GO:0009165);; Cellular Component: plant-type cell wall (GO:0009505);; Cellular Component: plasmodesma (GO:0009506);; Biological Process: multidimensional cell growth (GO:0009825);…	L-ascorbate oxidase homolog OS=Nicotiana tabacum PE=2 SV=1		PREDICTED: L-ascorbate oxidase homolog [Glycine max]
Glyma.07G202300.Wm82.a2.v1	2.44633	2.6319	15.1418	15.5414	1.57e-39	2.78285	up	Molecular Function: monooxygenase activity (GO:0004497);; Molecular Function: iron ion binding (GO:0005506);; Cellular Component: endoplasmic reticulum membrane (GO:0005789);; Molecular Function: electron carrier activity (GO:0009055);; Biological Process: anatomical structure morphogenesis (GO:0009653);; Biological Process: isoflavonoid biosynthetic process (GO:0009717);; Biological Process: pos…	2-hydroxyisoflavanone synthase OS=Glycine max GN=IFS2 PE=2 SV=1		isoflavone synthase 1, partial [Glycine max]
Glyma.02G098600.Wm82.a2.v1	4.26665	5.46823	1.46248	1.88934	0.000677469	-1.2808	down	--	--		PREDICTED: apoptosis-linked gene 2-interacting protein X 1 [Glycine max]
Glyma.11G103500.Wm82.a2.v1	23.3248	20.7266	8.57369	8.88461	2.3e-08	-1.10253	down	Molecular Function: calmodulin binding (GO:0005516);; Cellular Component: vacuole (GO:0005773);; Cellular Component: plasma membrane (GO:0005886);; Molecular Function: UDP-N-acetylmuramate dehydrogenase activity (GO:0008762);; Biological Process: response to light stimulus (GO:0009416);; Biological Process: unidimensional cell growth (GO:0009826);; Cellular Component: integral component of membra…	Delta(24)-sterol reductase OS=Pisum sativum GN=DIM PE=1 SV=1		PREDICTED: delta(24)-sterol reductase-like [Glycine max]
Glyma.20G187400.Wm82.a2.v1	6.07474	4.20801	21.465	16.5604	5.49e-15	2.0723	up	Molecular Function: ATP binding (GO:0005524);; Cellular Component: mitochondrion (GO:0005739);; Cellular Component: vacuolar membrane (GO:0005774);; Cellular Component: cytosol (GO:0005829);; Cellular Component: plasma membrane (GO:0005886);; Biological Process: obsolete ATP catabolic process (GO:0006200);; Biological Process: protein targeting to membrane (GO:0006612);; Biological Process: drug …	Pleiotropic drug resistance protein 2 OS=Nicotiana plumbaginifolia GN=PDR2 PE=2 SV=1		PREDICTED: pleiotropic drug resistance protein 2-like isoform X1 [Glycine max]
Glyma.15G034800.Wm82.a2.v1	1.81622	1.74477	0.517711	0.768495	0.00413045	-1.19377	down	--	--		hypothetical protein GLYMA_15G034800 [Glycine max]
Glyma.12G192000.Wm82.a2.v1	2.40566	2.69591	4.70544	4.18409	0.000192832	1.02996	up	Cellular Component: integral component of membrane (GO:0016021);; Molecular Function: cellulose synthase (UDP-forming) activity (GO:0016760);; Biological Process: cellulose biosynthetic process (GO:0030244);;	Cellulose synthase-like protein H1 OS=Oryza sativa subsp. japonica GN=CSLH1 PE=2 SV=2		PREDICTED: cellulose synthase-like protein H1 [Glycine max]
Glyma.15G040400.Wm82.a2.v1	75.4847	32.3005	7.53173	15.4865	0.000142515	-1.87967	down	--	Probable histone H2A.2 OS=Medicago truncatula GN=MtrDRAFT_AC149210g4v1 PE=3 SV=1		PREDICTED: histone H2A-like [Glycine max]
Glyma.07G191500.Wm82.a2.v1	0.061794	0.061395	6.68693	5.87483	1.04e-39	6.19739	up	--	PAP-specific phosphatase HAL2-like OS=Arabidopsis thaliana GN=AHL PE=2 SV=1		uncharacterized protein LOC100306018 [Glycine max]
Glyma.02G115200.Wm82.a2.v1	1.46951	1.17516	9.43829	10.0506	5.17e-29	3.03548	up	Molecular Function: transcription factor activity, sequence-specific DNA binding (GO:0003700);; Cellular Component: nucleus (GO:0005634);; Biological Process: regulation of transcription, DNA-templated (GO:0006355);; Biological Process: amino acid transport (GO:0006865);; Biological Process: toxin catabolic process (GO:0009407);; Biological Process: response to water deprivation (GO:0009414);; Bi…	Probable WRKY transcription factor 57 OS=Arabidopsis thaliana GN=WRKY57 PE=2 SV=1		transcription factor [Glycine max]
Glyma.18G214000.Wm82.a2.v1	1.53367	1.79304	5.00019	4.56218	6.77e-09	1.68956	up	Molecular Function: protein kinase activity (GO:0004672);; Molecular Function: protein serine/threonine kinase activity (GO:0004674);; Molecular Function: protein binding (GO:0005515);; Molecular Function: ATP binding (GO:0005524);; Cellular Component: nucleus (GO:0005634);; Cellular Component: cytoplasm (GO:0005737);; Cellular Component: plasma membrane (GO:0005886);; Biological Process: protein…	Probable serine/threonine-protein kinase PIX7 OS=Arabidopsis thaliana GN=PIX7 PE=1 SV=1		PREDICTED: probable receptor-like protein kinase At3g55450 [Glycine max]
Glyma.12G181500.Wm82.a2.v1	35.3872	47.9051	102.937	91.579	1.23e-08	1.42212	up	--	Uncharacterized protein At4g22758 OS=Arabidopsis thaliana GN=At4g22758 PE=2 SV=1		PREDICTED: uncharacterized protein At4g22758-like [Glycine max]
Glyma.14G023300.Wm82.a2.v1	13.8946	13.8499	61.1962	53.6008	1.8e-26	2.24213	up	Molecular Function: translation initiation factor activity (GO:0003743);; Cellular Component: nucleus (GO:0005634);; Cellular Component: cytoplasm (GO:0005737);; Biological Process: DNA repair (GO:0006281);; Biological Process: translational initiation (GO:0006413);; Biological Process: regulation of translation (GO:0006417);; Biological Process: virus induced gene silencing (GO:0009616);; Biolog…	Protein translation factor SUI1 homolog OS=Pimpinella brachycarpa PE=3 SV=1		translation factor SUI1-like protein [Glycine max]
Glyma.09G143200.Wm82.a2.v1	3.33174	2.77791	6.36263	6.08202	3.97e-05	1.22454	up	--	Heat stress transcription factor B-2a OS=Arabidopsis thaliana GN=HSFB2A PE=2 SV=1		hypothetical protein GLYMA_09G143200 [Glycine max]
Glyma.04G090800.Wm82.a2.v1	0.984485	2.53983	7.61646	5.38311	0.00154605	1.92388	up	--	--		hypothetical protein glysoja_017708 [Glycine soja]
Glyma.10G058800.Wm82.a2.v1	2.83693	3.46164	0.989855	1.18595	0.00100737	-1.26361	down	--	Protein NUCLEAR FUSION DEFECTIVE 4 OS=Arabidopsis thaliana GN=NFD4 PE=3 SV=1		PREDICTED: protein NUCLEAR FUSION DEFECTIVE 4-like [Glycine max]
Glyma.06G159500.Wm82.a2.v1	3.47704	3.87057	0.335562	0.844562	3.65e-06	-2.26578	down	Molecular Function: actin monomer binding (GO:0003785);; Cellular Component: nucleus (GO:0005634);; Cellular Component: cytosol (GO:0005829);; Biological Process: N-terminal protein myristoylation (GO:0006499);; Biological Process: organelle organization (GO:0006996);; Biological Process: establishment of tissue polarity (GO:0007164);; Biological Process: plant-type cell wall modification (GO:000…	Phosphatidylinositol 4-phosphate 5-kinase 1 OS=Arabidopsis thaliana GN=PIP5K1 PE=1 SV=1		PREDICTED: phosphatidylinositol 4-phosphate 5-kinase 1-like [Glycine max]
Glyma.11G125500.Wm82.a2.v1	0.072864	0.135629	0.598302	0.776849	3.19e-05	2.60802	up	Biological Process: abscisic acid biosynthetic process (GO:0009688);; Biological Process: post-translational protein modification (GO:0043687);; Biological Process: positive regulation of transcription, DNA-templated (GO:0045893);;	Protein NLP8 OS=Arabidopsis thaliana GN=NLP8 PE=2 SV=1		hypothetical protein GLYMA_11G125500 [Glycine max]
Glyma.17G045600.Wm82.a2.v1	1.68747	0.848855	0.057677	0.147316	5e-05	-2.86756	down	--	Kinesin-like protein KIN-7B OS=Arabidopsis thaliana GN=KIN7B PE=1 SV=1		PREDICTED: kinesin-like protein NACK2 [Glycine max]
Glyma.13G128200.Wm82.a2.v1	1.72423	2.01019	0.439072	0.294356	7.52e-06	-1.75579	down	Biological Process: RNA splicing, via endonucleolytic cleavage and ligation (GO:0000394);; Molecular Function: protein serine/threonine kinase activity (GO:0004674);; Molecular Function: protein binding (GO:0005515);; Cellular Component: plasma membrane (GO:0005886);; Biological Process: methionine biosynthetic process (GO:0009086);; Biological Process: plant-type cell wall organization (GO:00096…	Receptor-like serine/threonine-protein kinase ALE2 OS=Arabidopsis thaliana GN=ALE2 PE=1 SV=1		PREDICTED: receptor-like serine/threonine-protein kinase ALE2 isoform X2 [Glycine max]
Glyma.06G313000.Wm82.a2.v1	10.2048	9.14521	19.1649	17.1381	4.87e-07	1.11743	up	--	--		PREDICTED: uncharacterized protein LOC100813844 [Glycine max]
Glyma.10G058000.Wm82.a2.v1	41.4144	46.7019	13.4441	22.6961	0.00187742	-1.03964	down	--	Adenosine kinase 2 OS=Arabidopsis thaliana GN=ADK2 PE=1 SV=1		uncharacterized protein LOC100780391 [Glycine max]
Glyma.03G083200.Wm82.a2.v1	22.6059	21.5348	48.0062	39.5806	3.87e-08	1.19838	up	Biological Process: metabolic process (GO:0008152);; Molecular Function: hydrolase activity (GO:0016787);;	--		uncharacterized protein LOC100787007 [Glycine max]
Glyma.05G180200.Wm82.a2.v1	1.07514	0.887784	0.168459	0.177959	4.83e-06	-2.15057	down	--	--		PREDICTED: uncharacterized protein LOC100799755 [Glycine max]
Glyma.09G142900.Wm82.a2.v1	0.115923	0.091864	18.799	13.9457	3.44e-70	7.03742	up	--	Cytochrome P450 71A26 OS=Arabidopsis thaliana GN=CYP71A26 PE=3 SV=1		PREDICTED: cytochrome P450 71A26-like [Glycine max]
Glyma.08G334700.Wm82.a2.v1	18.0935	31.0559	5.83115	8.85046	7.97e-05	-1.41891	down	Biological Process: microtubule nucleation (GO:0007020);; Biological Process: response to red or far red light (GO:0009639);; Biological Process: negative gravitropism (GO:0009959);; Biological Process: regulation of meristem growth (GO:0010075);; Biological Process: anther development (GO:0048653);;	IRK-interacting protein OS=Arabidopsis thaliana GN=IRKI PE=1 SV=1		PREDICTED: IRK-interacting protein-like [Glycine max]
Glyma.20G227500.Wm82.a2.v1	0	0	0.214221	0.436119	5.52e-06	4.46293	up	Biological Process: reproduction (GO:0000003);; Cellular Component: chromosome (GO:0005694);; Molecular Function: methyltransferase activity (GO:0008168);; Biological Process: post-embryonic development (GO:0009791);; Biological Process: histone methylation (GO:0016571);; Molecular Function: transferase activity (GO:0016740);; Biological Process: regulation of gene expression, epigenetic (GO:0040…	Histone-lysine N-methyltransferase SUVR4 OS=Arabidopsis thaliana GN=SUVR4 PE=1 SV=2		hypothetical protein GLYMA_20G227500 [Glycine max]
Glyma.15G031400.Wm82.a2.v1	0.315986	0.548756	29.7118	24.1794	2.97e-71	5.62663	up	--	Beta-glucosidase 11 OS=Oryza sativa subsp. japonica GN=BGLU11 PE=3 SV=2		PREDICTED: beta-glucosidase 12-like [Glycine max]
Glyma.19G228100.Wm82.a2.v1	14.9062	17.4668	44.348	37.9664	1.39e-13	1.55427	up	--	Bifunctional riboflavin kinase/FMN phosphatase OS=Arabidopsis thaliana GN=FHY PE=1 SV=1		PREDICTED: NHL repeat-containing protein 2 [Glycine max]
Glyma.15G088000.Wm82.a2.v1	26.059	38.7079	9.24879	6.95614	1.98e-08	-1.7365	down	Molecular Function: protease binding (GO:0002020);; Molecular Function: receptor activity (GO:0004872);; Molecular Function: KDEL sequence binding (GO:0005046);; Molecular Function: ATP binding (GO:0005524);; Cellular Component: cell wall (GO:0005618);; Cellular Component: mitochondrion (GO:0005739);; Cellular Component: vacuolar membrane (GO:0005774);; Cellular Component: endoplasmic reticulum l…	Heat shock 70 kDa protein OS=Glycine max GN=HSP70 PE=3 SV=1		hypothetical protein GLYMA_15G088000 [Glycine max]
Glyma.06G169300.Wm82.a2.v1	12.1763	22.1527	4.00722	6.57258	0.00155254	-1.42153	down	Cellular Component: chloroplast thylakoid lumen (GO:0009543);; Biological Process: stomatal complex morphogenesis (GO:0010103);; Biological Process: glucosinolate biosynthetic process (GO:0019761);;	Thylakoid lumenal 17.9 kDa protein, chloroplastic OS=Arabidopsis thaliana GN=At4g24930 PE=1 SV=1		PREDICTED: thylakoid lumenal 17.9 kDa protein, chloroplastic [Glycine max]
Glyma.01G115500.Wm82.a2.v1	0.071275	0.453338	3.0389	2.56999	7.76e-05	3.0476	up	--	--		uncharacterized protein LOC100527430 [Glycine max]
Glyma.01G064600.Wm82.a2.v1	1.18004	1.29874	2.53283	2.19057	0.00610929	1.09406	up	Biological Process: metabolic process (GO:0008152);; Biological Process: response to cytokinin (GO:0009735);; Molecular Function: amino acid binding (GO:0016597);;	ACT domain-containing protein ACR4 OS=Arabidopsis thaliana GN=ACR4 PE=2 SV=1		PREDICTED: ACT domain-containing protein ACR4-like [Glycine max]
Glyma.13G362200.Wm82.a2.v1	11.6438	18.7536	4.11077	3.68555	1.01e-06	-1.69276	down	Biological Process: tropism (GO:0009606);; Biological Process: response to blue light (GO:0009637);; Biological Process: tissue development (GO:0009888);; Biological Process: flower development (GO:0009908);; Biological Process: cell tip growth (GO:0009932);; Biological Process: xylem and phloem pattern formation (GO:0010051);; Biological Process: regulation of hormone levels (GO:0010817);; Cellu…	Root phototropism protein 3 OS=Arabidopsis thaliana GN=RPT3 PE=1 SV=2		hypothetical protein GLYMA_13G362200 [Glycine max]
Glyma.06G081100.Wm82.a2.v1	19.0437	18.112	78.189	35.6497	9.01e-06	1.77169	up	Cellular Component: extracellular region (GO:0005576);; Cellular Component: endosome (GO:0005768);; Cellular Component: Golgi apparatus (GO:0005794);; Cellular Component: trans-Golgi network (GO:0005802);; Biological Process: response to desiccation (GO:0009269);; Biological Process: response to cold (GO:0009409);; Biological Process: response to salt stress (GO:0009651);; Biological Process: res…	BURP domain protein RD22 OS=Arabidopsis thaliana GN=RD22 PE=2 SV=1		BURP domain protein GmRD22 precursor [Glycine max]
Glyma.08G107100.Wm82.a2.v1	8.52689	9.29348	1.57385	2.65801	4.49e-08	-1.80633	down	Biological Process: macromolecule metabolic process (GO:0043170);; Biological Process: single-organism cellular process (GO:0044763);; Biological Process: animal organ development (GO:0048513);; Biological Process: regulation of biological process (GO:0050789);;	--		PREDICTED: uncharacterized protein LOC100820280 isoform X1 [Glycine max]
Glyma.04G233000.Wm82.a2.v1	1.95632	1.54775	5.0991	5.10321	6.38e-11	1.77262	up	Cellular Component: cytoplasm (GO:0005737);; Cellular Component: plasma membrane (GO:0005886);; Biological Process: protein targeting to membrane (GO:0006612);; Biological Process: oligopeptide transport (GO:0006857);; Biological Process: nucleotide transport (GO:0006862);; Biological Process: ER to Golgi vesicle-mediated transport (GO:0006888);; Biological Process: membrane fusion (GO:0006944);;…	Oligopeptide transporter 6 OS=Arabidopsis thaliana GN=OPT6 PE=2 SV=1		PREDICTED: oligopeptide transporter 6-like isoform X1 [Glycine max]
Glyma.02G134100.Wm82.a2.v1	2.63579	2.02043	0.749009	0.3642	0.0086492	-1.66786	down	Biological Process: developmental process involved in reproduction (GO:0003006);; Molecular Function: carboxylic ester hydrolase activity (GO:0004091);; Cellular Component: cytosol (GO:0005829);; Biological Process: response to stress (GO:0006950);; Biological Process: metabolic process (GO:0008152);; Biological Process: anatomical structure morphogenesis (GO:0009653);; Biological Process: respon…	2-hydroxyisoflavanone dehydratase OS=Glycyrrhiza echinata GN=HIDM PE=1 SV=1		PREDICTED: probable carboxylesterase 12 [Glycine max]
Glyma.15G084100.Wm82.a2.v1	0.777759	0.746683	2.9734	3.02921	3.68e-10	2.13487	up	Molecular Function: calmodulin-dependent protein kinase activity (GO:0004683);; Molecular Function: ATP binding (GO:0005524);; Biological Process: protein phosphorylation (GO:0006468);; Biological Process: stomatal movement (GO:0010118);; Biological Process: calcium-mediated signaling (GO:0019722);;	CBL-interacting serine/threonine-protein kinase 12 OS=Arabidopsis thaliana GN=CIPK12 PE=1 SV=1		PREDICTED: CBL-interacting serine/threonine-protein kinase 12-like [Glycine max]
Glyma.06G150300.Wm82.a2.v1	400.551	460.98	884.426	869.743	1.24e-10	1.19339	up	Molecular Function: calmodulin binding (GO:0005516);; Biological Process: pentose-phosphate shunt (GO:0006098);; Cellular Component: photosystem I (GO:0009522);; Cellular Component: chloroplast thylakoid membrane (GO:0009535);; Cellular Component: chloroplast thylakoid lumen (GO:0009543);; Biological Process: photosynthetic electron transport in photosystem I (GO:0009773);; Biological Process: ph…	Photosystem I reaction center subunit N, chloroplastic OS=Arabidopsis thaliana GN=PSAN PE=1 SV=2		uncharacterized protein LOC100306036 [Glycine max]
Glyma.15G112300.Wm82.a2.v1	8.25417	5.60357	1.10574	1.93676	6.12e-06	-1.87933	down	Molecular Function: 6-phosphofructokinase activity (GO:0003872);; Molecular Function: ATP binding (GO:0005524);; Cellular Component: cell wall (GO:0005618);; Cellular Component: 6-phosphofructokinase complex (GO:0005945);; Biological Process: fructose 6-phosphate metabolic process (GO:0006002);; Biological Process: acetyl-CoA biosynthetic process (GO:0006085);; Biological Process: glycolytic proc…	Pyrophosphate--fructose 6-phosphate 1-phosphotransferase subunit beta OS=Ricinus communis GN=PFP-BETA PE=3 SV=1		PREDICTED: pyrophosphate--fructose 6-phosphate 1-phosphotransferase subunit beta-like [Glycine max]
Glyma.09G282600.Wm82.a2.v1	0.03769	0.146792	1.13891	0.963521	0.000378518	2.934	up	--	Uncharacterized protein At5g23160 OS=Arabidopsis thaliana GN=At5g23160 PE=2 SV=1		PREDICTED: uncharacterized protein At5g23160-like [Glycine max]
Glyma.12G041200.Wm82.a2.v1	0.325276	0.088727	1.16737	1.32218	0.00595947	2.30363	up	--	--		PREDICTED: uncharacterized protein LOC100780999 [Glycine max]
Glyma.17G104200.Wm82.a2.v1	11.0075	9.60928	22.494	18.1302	4.51e-08	1.23113	up	--	Protein ENHANCED DISEASE RESISTANCE 2-like OS=Arabidopsis thaliana GN=EDR2L PE=2 SV=1		PREDICTED: protein ENHANCED DISEASE RESISTANCE 2-like [Glycine max]
Glyma.02G301800.Wm82.a2.v1	2.98844	3.06151	0.897016	1.36354	0.00463227	-1.15462	down	Cellular Component: cytoplasm (GO:0005737);; Cellular Component: plasma membrane (GO:0005886);; Biological Process: protein targeting to membrane (GO:0006612);; Biological Process: oligopeptide transport (GO:0006857);; Biological Process: nucleotide transport (GO:0006862);; Biological Process: ER to Golgi vesicle-mediated transport (GO:0006888);; Biological Process: membrane fusion (GO:0006944);;…	Oligopeptide transporter 1 OS=Arabidopsis thaliana GN=OPT1 PE=2 SV=1		PREDICTED: oligopeptide transporter 1-like [Glycine max]
Glyma.19G235200.Wm82.a2.v1	2.70757	1.81227	0.138166	0.153398	1.36e-12	-3.44215	down	Biological Process: cell plate assembly (GO:0000919);; Molecular Function: protein binding (GO:0005515);; Cellular Component: nucleus (GO:0005634);; Cellular Component: cytoskeleton (GO:0005856);; Biological Process: DNA replication initiation (GO:0006270);; Biological Process: regulation of DNA replication (GO:0006275);; Biological Process: DNA methylation (GO:0006306);; Biological Process: chro…	Mitogen-activated protein kinase kinase kinase NPK1 OS=Nicotiana tabacum GN=NPK1 PE=1 SV=1		PREDICTED: mitogen-activated protein kinase kinase kinase NPK1-like [Glycine max]
Glyma.01G219600.Wm82.a2.v1	8.42667	8.00376	2.87784	3.39267	3.22e-05	-1.12435	down	Molecular Function: DNA binding (GO:0003677);;	AT-hook motif nuclear-localized protein 5 OS=Arabidopsis thaliana GN=AHL5 PE=1 SV=1		PREDICTED: AT-hook motif nuclear-localized protein 5-like [Glycine max]
Glyma.02G082500.Wm82.a2.v1	0.205911	0.145088	1.98697	3.03388	1.34e-06	3.36489	up	Cellular Component: vacuole (GO:0005773);; Biological Process: transport (GO:0006810);; Cellular Component: membrane (GO:0016020);; Biological Process: iron ion homeostasis (GO:0055072);; Biological Process: cellular response to iron ion (GO:0071281);; Biological Process: cellular response to ethylene stimulus (GO:0071369);; Biological Process: cellular response to nitric oxide (GO:0071732);;	Vacuolar iron transporter homolog 4 OS=Arabidopsis thaliana GN=At3g43660 PE=2 SV=1		PREDICTED: vacuolar iron transporter homolog 3-like [Glycine max]
Glyma.09G031400.Wm82.a2.v1	6.08559	6.94468	0.649825	1.86286	7.88e-05	-2.01929	down	Molecular Function: inorganic anion exchanger activity (GO:0005452);; Cellular Component: plasma membrane (GO:0005886);; Biological Process: anion transport (GO:0006820);; Cellular Component: integral component of membrane (GO:0016021);;	Probable boron transporter 2 OS=Arabidopsis thaliana GN=BOR2 PE=2 SV=1		PREDICTED: probable boron transporter 2 isoform X2 [Glycine max]
Glyma.14G074700.Wm82.a2.v1	4.09163	4.29244	8.76808	7.42051	4.21e-07	1.15974	up	Molecular Function: nucleotide binding (GO:0000166);; Biological Process: response to molecule of bacterial origin (GO:0002237);; Molecular Function: protein kinase activity (GO:0004672);; Cellular Component: plasma membrane (GO:0005886);; Biological Process: cellular protein modification process (GO:0006464);; Biological Process: defense response (GO:0006952);; Biological Process: signal transdu…	Probable LRR receptor-like serine/threonine-protein kinase At2g16250 OS=Arabidopsis thaliana GN=At2g16250 PE=2 SV=1		PREDICTED: probable LRR receptor-like serine/threonine-protein kinase At2g16250 [Glycine max]
Glyma.18G211800.Wm82.a2.v1	3.18973	2.90754	0.115006	0.333697	2.15e-09	-3.26259	down	Biological Process: cell cycle (GO:0007049);; Biological Process: pattern specification process (GO:0007389);; Biological Process: response to light stimulus (GO:0009416);; Biological Process: anatomical structure morphogenesis (GO:0009653);; Biological Process: chloroplast relocation (GO:0009902);; Biological Process: gene expression (GO:0010467);; Biological Process: RNA metabolic process (GO:0…	WEB family protein At2g38370 OS=Arabidopsis thaliana GN=At2g38370 PE=2 SV=1		PREDICTED: WEB family protein At2g38370-like [Glycine max]
Glyma.13G215800.Wm82.a2.v1	3.25802	3.51527	6.27243	5.19627	0.000469247	1.02466	up	Molecular Function: triglyceride lipase activity (GO:0004806);; Biological Process: lipid metabolic process (GO:0006629);; Biological Process: response to stress (GO:0006950);; Biological Process: lipid catabolic process (GO:0016042);; Molecular Function: lipase activity (GO:0016298);; Biological Process: cellular biosynthetic process (GO:0044249);; Biological Process: cellular lipid metabolic pr…	Phospholipase A1-Igamma1, chloroplastic OS=Arabidopsis thaliana GN=At1g06800 PE=1 SV=2		PREDICTED: lipase-like isoform X1 [Glycine max]
Glyma.04G191500.Wm82.a2.v1	4.79249	4.21644	15.4037	12.3377	1.26e-14	1.81987	up	Molecular Function: translation initiation factor activity (GO:0003743);; Cellular Component: cytoplasm (GO:0005737);; Biological Process: translational initiation (GO:0006413);; Biological Process: auxin-activated signaling pathway (GO:0009734);; Biological Process: response to sucrose (GO:0009744);; Biological Process: response to fructose (GO:0009750);; Biological Process: RNA metabolic proces…	Eukaryotic translation initiation factor isoform 4G-1 OS=Arabidopsis thaliana GN=EIF(ISO)4G1 PE=1 SV=1		PREDICTED: uncharacterized protein LOC100815729 [Glycine max]
Glyma.03G153600.Wm82.a2.v1	2.25063	1.80704	0	0.054426	3.09e-09	-4.55619	down	Biological Process: microtubule cytoskeleton organization (GO:0000226);; Biological Process: cytokinesis by cell plate formation (GO:0000911);; Cellular Component: nucleus (GO:0005634);; Biological Process: histone phosphorylation (GO:0016572);; Biological Process: regulation of cell proliferation (GO:0042127);;	--		PREDICTED: uncharacterized protein LOC100796695 [Glycine max]
Glyma.10G234500.Wm82.a2.v1	15.5923	18.4645	5.38476	6.6421	6.32e-08	-1.26445	down	Molecular Function: serine-type endopeptidase activity (GO:0004252);; Cellular Component: mitochondrion (GO:0005739);; Cellular Component: vacuolar membrane (GO:0005774);; Cellular Component: plasma membrane (GO:0005886);; Biological Process: proteolysis (GO:0006508);; Molecular Function: tripeptidyl-peptidase activity (GO:0008240);; Cellular Component: chloroplast (GO:0009507);; Biological Proce…	Tripeptidyl-peptidase 2 OS=Arabidopsis thaliana GN=TPP2 PE=1 SV=1		PREDICTED: tripeptidyl-peptidase 2-like [Glycine max]
Glyma.06G153300.Wm82.a2.v1	0.361075	0.322699	0.01804	0.016585	0.0043479	-2.67787	down	--	DNA ligase 6 OS=Arabidopsis thaliana GN=LIG6 PE=2 SV=1		PREDICTED: 5&apos; exonuclease Apollo-like [Glycine max]
Glyma.18G063200.Wm82.a2.v1	9.60835	9.1705	0.62122	3.0454	0.00395708	-1.92319	down	--	Vacuolar cation/proton exchanger 3 OS=Arabidopsis thaliana GN=CAX3 PE=1 SV=1		PREDICTED: vacuolar cation/proton exchanger 3-like [Glycine max]
Glyma.03G055900.Wm82.a2.v1	2.10767	1.37892	13.1388	6.81245	5.73e-11	2.59165	up	Molecular Function: AMP deaminase activity (GO:0003876);; Cellular Component: nucleus (GO:0005634);; Cellular Component: cytosol (GO:0005829);; Biological Process: IMP biosynthetic process (GO:0006188);; Biological Process: sister chromatid cohesion (GO:0007062);; Biological Process: photomorphogenesis (GO:0009640);; Biological Process: response to abscisic acid (GO:0009737);; Biological Process:…	AMP deaminase OS=Arabidopsis thaliana GN=AMPD PE=1 SV=2		PREDICTED: AMP deaminase-like [Glycine max]
Glyma.19G217700.Wm82.a2.v1	1.67823	1.76732	3.85284	3.10674	8.67e-05	1.21151	up	Molecular Function: hydrolase activity, hydrolyzing O-glycosyl compounds (GO:0004553);; Cellular Component: plasma membrane (GO:0005886);; Biological Process: sucrose biosynthetic process (GO:0005986);; Biological Process: galactose metabolic process (GO:0006012);; Biological Process: response to oxidative stress (GO:0006979);; Biological Process: response to water deprivation (GO:0009414);; Cell…	Stachyose synthase OS=Pisum sativum GN=STS1 PE=1 SV=1		hypothetical protein PHAVU_001G214300g [Phaseolus vulgaris]
Glyma.12G001300.Wm82.a2.v1	2.51926	1.76927	0.249687	0.278777	1.19e-08	-2.62215	down	--	E3 ubiquitin-protein ligase ORTHRUS 2 OS=Arabidopsis thaliana GN=ORTH2 PE=1 SV=1		PREDICTED: E3 ubiquitin-protein ligase ORTHRUS 2 [Glycine max]
Glyma.17G130900.Wm82.a2.v1	0.214569	0.256261	2.68036	1.18381	2.59e-06	2.92527	up	Cellular Component: cell part (GO:0044464);;	--		PREDICTED: protein IQ-DOMAIN 14-like [Glycine max]
Glyma.11G214500.Wm82.a2.v1	1.03791	0.989477	4.0191	7.05054	6.3e-10	2.55201	up	Cellular Component: ubiquitin ligase complex (GO:0000151);; Biological Process: respiratory burst involved in defense response (GO:0002679);; Molecular Function: ubiquitin-protein transferase activity (GO:0004842);; Molecular Function: protein binding (GO:0005515);; Cellular Component: cytoplasm (GO:0005737);; Biological Process: defense response (GO:0006952);; Biological Process: response to abi…	U-box domain-containing protein 20 OS=Arabidopsis thaliana GN=PUB20 PE=2 SV=1		hypothetical protein GLYMA_11G214500 [Glycine max]
Glyma.11G239200.Wm82.a2.v1	0.537315	1.10079	8.7026	9.95973	3.24e-19	3.55499	up	--	Ethylene-responsive transcription factor RAP2-4 OS=Arabidopsis thaliana GN=RAP2-4 PE=1 SV=1		hypothetical protein GLYMA_11G239200 [Glycine max]
Glyma.17G106500.Wm82.a2.v1	0.044058	0	1.82481	2.0415	4.74e-09	4.71878	up	--	--		hypothetical protein glysoja_007022 [Glycine soja]
Glyma.03G180200.Wm82.a2.v1	2.6808	3.62853	1.07278	1.15149	0.00248086	-1.25181	down	--	Probable E3 ubiquitin ligase SUD1 OS=Arabidopsis thaliana GN=SUD1 PE=1 SV=1		PREDICTED: E3 ubiquitin-protein ligase MARCH11-like [Glycine max]
Glyma.18G096400.Wm82.a2.v1	35.9921	31.1662	88.6213	98.0962	1.79e-19	1.62481	up	Molecular Function: translation initiation factor activity (GO:0003743);; Cellular Component: nucleus (GO:0005634);; Cellular Component: cytoplasm (GO:0005737);; Biological Process: DNA repair (GO:0006281);; Biological Process: translational initiation (GO:0006413);; Biological Process: regulation of translation (GO:0006417);; Biological Process: virus induced gene silencing (GO:0009616);; Biolog…	Protein translation factor SUI1 homolog 2 OS=Arabidopsis thaliana GN=At1g54290 PE=3 SV=1		hypothetical protein GLYMA_18G096400 [Glycine max]
Glyma.11G192200.Wm82.a2.v1	0.591401	0.681886	2.05871	1.59557	0.00390923	1.63013	up	--	--		hypothetical protein glysoja_008246 [Glycine soja]
Glyma.04G022900.Wm82.a2.v1	126.878	82.0972	39.178	35.4642	1.13e-05	-1.23683	down	Molecular Function: carboxylic ester hydrolase activity (GO:0004091);; Cellular Component: extracellular region (GO:0005576);; Biological Process: lipid metabolic process (GO:0006629);; Cellular Component: chloroplast (GO:0009507);; Molecular Function: lipase activity (GO:0016298);; Molecular Function: transferase activity, transferring acyl groups (GO:0016746);; Biological Process: glucosinolate…	GDSL esterase/lipase EXL3 OS=Arabidopsis thaliana GN=EXL3 PE=2 SV=1		GDSL esterase/lipase EXL3 [Glycine soja]
Glyma.10G296600.Wm82.a2.v1	0.193808	0.053462	0.959286	8.15671	0.0035876	3.13963	up	--	Protein NRT1/ PTR FAMILY 7.1 OS=Arabidopsis thaliana GN=NPF7.1 PE=2 SV=1		hypothetical protein GLYMA_10G296600 [Glycine max]
Glyma.02G158700.Wm82.a2.v1	1.09988	1.30889	4.91583	5.0516	2.11e-10	2.20832	up	Molecular Function: nucleotide binding (GO:0000166);; Biological Process: alternative mRNA splicing, via spliceosome (GO:0000380);; Molecular Function: double-stranded DNA binding (GO:0003690);; Molecular Function: single-stranded DNA binding (GO:0003697);; Molecular Function: mRNA binding (GO:0003729);; Molecular Function: protein kinase activity (GO:0004672);; Molecular Function: calmodulin bin…	Bifunctional dihydroflavonol 4-reductase/flavanone 4-reductase OS=Pyrus communis GN=DFR PE=1 SV=1		uncharacterized protein LOC100778253 [Glycine max]
Glyma.02G048700.Wm82.a2.v1	13.5613	9.16728	0.2378	1.21001	1.12e-07	-3.35464	down	--	--		PREDICTED: putative DNA helicase INO80 [Glycine max]
Glyma.06G161700.Wm82.a2.v1	14.873	15.9618	5.94072	6.3002	1.74e-07	-1.10034	down	Cellular Component: endoplasmic reticulum (GO:0005783);; Cellular Component: cytosol (GO:0005829);; Biological Process: virus induced gene silencing (GO:0009616);; Biological Process: wax biosynthetic process (GO:0010025);; Biological Process: vegetative phase change (GO:0010050);; Biological Process: production of ta-siRNAs involved in RNA interference (GO:0010267);; Biological Process: producti…	Protein SUPPRESSOR OF GENE SILENCING 3 OS=Solanum lycopersicum GN=SGS3 PE=1 SV=1		PREDICTED: protein SUPPRESSOR OF GENE SILENCING 3-like [Glycine max]
Glyma.03G162900.Wm82.a2.v1	5.03231	4.33716	21.6588	17.6873	4.8e-17	2.28401	up	Biological Process: cell morphogenesis (GO:0000902);; Molecular Function: actin binding (GO:0003779);; Cellular Component: nucleus (GO:0005634);; Cellular Component: actin filament (GO:0005884);; Cellular Component: plasma membrane (GO:0005886);; Biological Process: protein targeting to vacuole (GO:0006623);; Cellular Component: chloroplast (GO:0009507);; Biological Process: trichoblast different…	Actin-depolymerizing factor OS=Vitis vinifera PE=2 SV=1		uncharacterized protein LOC100819975 [Glycine max]
Glyma.10G285200.Wm82.a2.v1	5.66512	4.41476	2.22662	2.01621	0.000388504	-1.06676	down	Cellular Component: mitochondrion (GO:0005739);; Biological Process: pentose-phosphate shunt (GO:0006098);; Biological Process: rRNA processing (GO:0006364);; Biological Process: tRNA metabolic process (GO:0006399);; Cellular Component: chloroplast (GO:0009507);; Biological Process: chloroplast organization (GO:0009658);; Biological Process: single-organism process (GO:0044699);;	Pentatricopeptide repeat-containing protein At3g59040 OS=Arabidopsis thaliana GN=At3g59040 PE=2 SV=2		PREDICTED: pentatricopeptide repeat-containing protein At3g59040 [Glycine max]
Glycine_max_newGene_982	5.58175	5.83281	2.21996	1.74646	0.00291023	-1.43038	down	--	--		PREDICTED: uncharacterized protein LOC106798952 [Glycine max]
Glyma.08G135000.Wm82.a2.v1	111.031	94.8999	27.9198	37.4972	7.37e-09	-1.41126	down	Molecular Function: structural constituent of ribosome (GO:0003735);; Cellular Component: ribosome (GO:0005840);; Biological Process: DNA-templated transcription, elongation (GO:0006354);; Biological Process: translation (GO:0006412);; Cellular Component: nucleoid (GO:0009295);; Cellular Component: chloroplast stroma (GO:0009570);; Cellular Component: chloroplast envelope (GO:0009941);; Biologica…	50S ribosomal protein L29, chloroplastic OS=Arabidopsis thaliana GN=RPL29 PE=1 SV=1		50S ribosomal protein L29, chloroplastic [Glycine soja]
Glyma.08G100700.Wm82.a2.v1	1.58283	1.99793	3.60917	3.39614	0.00474508	1.14663	up	Molecular Function: zinc ion binding (GO:0008270);; Molecular Function: ligase activity (GO:0016874);;	--		PREDICTED: uncharacterized protein LOC100499999 [Glycine max]
Glyma.20G124600.Wm82.a2.v1	9.17578	10.829	27.4663	22.4947	9.45e-10	1.50286	up	Cellular Component: nucleus (GO:0005634);; Biological Process: negative regulation of transcription from RNA polymerase III promoter (GO:0016480);;	--		PREDICTED: repressor of RNA polymerase III transcription MAF1 homolog [Glycine max]
Glyma.15G160600.Wm82.a2.v1	0.695932	0.77654	0	0.039179	0.000247479	-3.40062	down	--	Ankyrin repeat-containing protein NPR4 OS=Oryza sativa subsp. japonica GN=NPR4 PE=2 SV=1		PREDICTED: uncharacterized protein LOC100814943 [Glycine max]
Glyma.07G221800.Wm82.a2.v1	18.4585	24.0333	40.5287	39.1386	5.65e-06	1.1042	up	Molecular Function: phosphatidylcholine-sterol O-acyltransferase activity (GO:0004607);; Molecular Function: phospholipase activity (GO:0004620);; Cellular Component: cytosol (GO:0005829);; Biological Process: membrane fusion (GO:0006944);; Biological Process: phospholipid catabolic process (GO:0009395);; Biological Process: Golgi vesicle transport (GO:0048193);;	Lecithin-cholesterol acyltransferase-like 4 OS=Arabidopsis thaliana GN=LCAT4 PE=1 SV=1		PREDICTED: lecithin-cholesterol acyltransferase-like 4 [Glycine max]
Glyma.08G045200.Wm82.a2.v1	0	0.031069	0.908348	0.955948	1.98e-06	4.24939	up	Cellular Component: mitochondrion (GO:0005739);; Molecular Function: diphosphoinositol-polyphosphate diphosphatase activity (GO:0008486);; Molecular Function: inositol diphosphate tetrakisphosphate diphosphatase activity (GO:0052840);; Molecular Function: inositol-1-diphosphate-2,3,4,5,6-pentakisphosphate diphosphatase activity (GO:0052843);; Molecular Function: inositol-3-diphosphate-1,2,4,5,6-p…	Nudix hydrolase 17, mitochondrial OS=Arabidopsis thaliana GN=NUDT17 PE=2 SV=1		uncharacterized protein LOC100527186 [Glycine max]
Glyma.12G007300.Wm82.a2.v1	0	0	0.223592	0.166429	8.1e-05	4.01964	up	Biological Process: MAPK cascade (GO:0000165);; Molecular Function: nucleotide binding (GO:0000166);; Molecular Function: protein kinase activity (GO:0004672);; Biological Process: protein phosphorylation (GO:0006468);; Cellular Component: membrane (GO:0016020);; Molecular Function: oxidoreductase activity (GO:0016491);;	MDIS1-interacting receptor like kinase 2 OS=Arabidopsis thaliana GN=MIK2 PE=1 SV=3		PREDICTED: probable LRR receptor-like serine/threonine-protein kinase At4g08850 [Glycine max]
Glyma.17G242700.Wm82.a2.v1	1.0178	0.960178	5.74643	5.29458	2.92e-12	2.59218	up	Molecular Function: calcium ion binding (GO:0005509);; Cellular Component: plasma membrane (GO:0005886);; Biological Process: response to wounding (GO:0009611);; Biological Process: response to ethylene (GO:0009723);; Biological Process: hormone-mediated signaling pathway (GO:0009755);; Cellular Component: intracellular membrane-bounded organelle (GO:0043231);; Biological Process: response to oxy…	Calcium-binding protein CML38 OS=Arabidopsis thaliana GN=CML38 PE=2 SV=1		PREDICTED: calmodulin-like protein 4 [Glycine max]
Glyma.19G022000.Wm82.a2.v1	0.041571	0.135885	2.67755	2.37232	2.68e-20	4.63594	up	Cellular Component: intracellular (GO:0005622);;	--		PREDICTED: uncharacterized protein LOC100778657 [Glycine max]
Glyma.13G225700.Wm82.a2.v1	0.213055	0.600035	4.76116	3.28992	7.35e-09	3.18547	up	Biological Process: nuclear-transcribed mRNA catabolic process (GO:0000956);; Biological Process: respiratory burst involved in defense response (GO:0002679);; Molecular Function: DNA binding (GO:0003677);; Molecular Function: transcription factor activity, sequence-specific DNA binding (GO:0003700);; Molecular Function: protein binding (GO:0005515);; Cellular Component: nucleus (GO:0005634);; Ce…	Heat stress transcription factor A-4a OS=Arabidopsis thaliana GN=HSFA4A PE=2 SV=1		heat stress transcription factor Hsf-29 [Glycine max]
Glyma.10G021600.Wm82.a2.v1	2.59381	2.22387	6.11241	4.85149	7.98e-06	1.37689	up	Cellular Component: vacuolar membrane (GO:0005774);; Cellular Component: nuclear membrane (GO:0031965);;	Protein NETWORKED 3A OS=Arabidopsis thaliana GN=NET3A PE=2 SV=1		PREDICTED: protein NETWORKED 4B-like isoform X1 [Glycine max]
Glyma.13G067500.Wm82.a2.v1	2.81793	2.45838	5.51596	8.75618	6.67e-06	1.6081	up	Molecular Function: inositol-polyphosphate 5-phosphatase activity (GO:0004445);; Biological Process: phosphatidylinositol dephosphorylation (GO:0046856);; Molecular Function: inositol-1,4,5-trisphosphate 5-phosphatase activity (GO:0052658);; Molecular Function: inositol-1,3,4,5-tetrakisphosphate 5-phosphatase activity (GO:0052659);;	Type I inositol polyphosphate 5-phosphatase 8 OS=Arabidopsis thaliana GN=IP5P8 PE=2 SV=1		PREDICTED: type IV inositol polyphosphate 5-phosphatase 6-like [Glycine max]
Glyma.18G216900.Wm82.a2.v1	2.93199	3.28055	1.17362	0.86193	0.00257766	-1.38699	down	Cellular Component: nucleus (GO:0005634);; Biological Process: pentose-phosphate shunt (GO:0006098);; Molecular Function: N-acetyltransferase activity (GO:0008080);; Cellular Component: chloroplast (GO:0009507);;	Acetyltransferase NSI OS=Arabidopsis thaliana GN=NSI PE=1 SV=1		PREDICTED: acetyltransferase NSI-like isoform X4 [Glycine max]
Glyma.15G259600.Wm82.a2.v1	4.87061	2.23253	5.22894	13.5879	0.00366031	1.54184	up	Cellular Component: mitochondrion (GO:0005739);; Cellular Component: chloroplast (GO:0009507);;	Transcription termination factor MTEF1, chloroplastic OS=Arabidopsis thaliana GN=MTERF1 PE=2 SV=2		PREDICTED: uncharacterized protein LOC100794678 [Glycine max]
Glyma.15G049600.Wm82.a2.v1	1.47508	0.913535	29.6365	25.96	1.72e-39	4.57411	up	--	--		hypothetical protein GLYMA_15G049600 [Glycine max]
Glyma.12G192500.Wm82.a2.v1	3.27156	2.00331	0.249753	0.081234	8.46e-07	-3.24511	down	Molecular Function: nucleotide binding (GO:0000166);; Molecular Function: protein serine/threonine kinase activity (GO:0004674);; Biological Process: protein phosphorylation (GO:0006468);;	Mitogen-activated protein kinase kinase kinase 3 OS=Arabidopsis thaliana GN=MAPKKK3 PE=1 SV=1		PREDICTED: mitogen-activated protein kinase kinase kinase A-like [Glycine max]
Glyma.08G264800.Wm82.a2.v1	7.31137	4.88587	31.0545	18.2831	4.92e-10	2.18438	up	--	--		PREDICTED: CTP synthase-like isoform X1 [Glycine max]
Glyma.03G143700.Wm82.a2.v1	0	0.043636	3.59175	2.01121	3.58e-17	5.79793	up	Molecular Function: monooxygenase activity (GO:0004497);; Molecular Function: iron ion binding (GO:0005506);; Cellular Component: endoplasmic reticulum (GO:0005783);; Molecular Function: electron carrier activity (GO:0009055);; Biological Process: response to UV (GO:0009411);; Biological Process: isoflavonoid biosynthetic process (GO:0009717);; Biological Process: response to auxin (GO:0009733);;…	3,9-dihydroxypterocarpan 6A-monooxygenase OS=Glycine max GN=CYP93A1 PE=1 SV=1		3,9-dihydroxypterocarpan 6A-monooxygenase [Glycine max]
Glyma.05G147200.Wm82.a2.v1	11.9004	18.9917	25.2182	30.3894	0.00247864	1.03926	up	Cellular Component: vacuole (GO:0005773);;	REF/SRPP-like protein At1g67360 OS=Arabidopsis thaliana GN=At1g67360 PE=2 SV=1		REF/SRPP/SRP domain-containing protein [Glycine max]
Glyma.09G148900.Wm82.a2.v1	7.96866	6.65351	1.61568	2.46387	2.21e-07	-1.58324	down	--	Probable fructokinase-7 OS=Arabidopsis thaliana GN=At5g51830 PE=1 SV=1		hypothetical protein GLYMA_09G148900 [Glycine max]
Glyma.02G075100.Wm82.a2.v1	47.683	60.6057	144.575	156.198	3.61e-15	1.67433	up	--	Sucrose transport protein SUC1 OS=Arabidopsis thaliana GN=SUC1 PE=1 SV=1		PREDICTED: sucrose transport protein SUC8 [Glycine max]
Glyma.11G146600.Wm82.a2.v1	6.16695	3.53997	0.244919	0.399145	7.12e-08	-3.24401	down	--	--		PREDICTED: uncharacterized protein LOC100783486 [Glycine max]
Glyma.03G168200.Wm82.a2.v1	1.53204	1.62998	0.409323	0.267658	3.57e-06	-1.90294	down	Molecular Function: ATP binding (GO:0005524);; Cellular Component: mitochondrion (GO:0005739);; Cellular Component: vacuolar membrane (GO:0005774);; Cellular Component: cytosol (GO:0005829);; Cellular Component: plasma membrane (GO:0005886);; Biological Process: obsolete ATP catabolic process (GO:0006200);; Biological Process: protein targeting to membrane (GO:0006612);; Biological Process: drug …	Pleiotropic drug resistance protein 1 OS=Nicotiana tabacum GN=PDR1 PE=2 SV=1		PREDICTED: pleiotropic drug resistance protein 1-like [Glycine max]
Glyma.04G068400.Wm82.a2.v1	5.84859	5.47447	0.530514	1.26535	1.9e-05	-2.23436	down	Cellular Component: intracellular (GO:0005622);; Molecular Function: zinc ion binding (GO:0008270);;	--		hypothetical protein GLYMA_04G068400 [Glycine max]
Glyma.19G131800.Wm82.a2.v1	13.2345	13.0152	3.29583	4.4525	5.07e-09	-1.51413	down	Molecular Function: electron carrier activity (GO:0009055);; Molecular Function: protein disulfide oxidoreductase activity (GO:0015035);; Cellular Component: cell part (GO:0044464);; Biological Process: cell redox homeostasis (GO:0045454);; Biological Process: anther development (GO:0048653);;	Uncharacterized protein At5g39865 OS=Arabidopsis thaliana GN=At5g39865 PE=2 SV=1		PREDICTED: uncharacterized protein At5g39865-like [Glycine max]
Glyma.20G207200.Wm82.a2.v1	3.37459	2.74958	0.079463	0.335626	5.98e-08	-3.27065	down	Biological Process: microtubule cytoskeleton organization (GO:0000226);; Biological Process: cell morphogenesis (GO:0000902);; Biological Process: cytokinesis (GO:0000910);; Biological Process: cytokinesis by cell plate formation (GO:0000911);; Molecular Function: microtubule motor activity (GO:0003777);; Molecular Function: protein binding (GO:0005515);; Molecular Function: ATP binding (GO:00055…	Kinesin-like protein KIN-10A OS=Arabidopsis thaliana GN=KIN10A PE=1 SV=1		PREDICTED: kinesin-like protein KIF22 [Glycine max]
Glyma.19G024200.Wm82.a2.v1	45.2718	47.5624	12.5102	21.4064	0.000280423	-1.20778	down	Cellular Component: extracellular region (GO:0005576);; Biological Process: unidimensional cell growth (GO:0009826);; Biological Process: plant-type cell wall loosening (GO:0009828);; Biological Process: plant-type cell wall modification involved in multidimensional cell growth (GO:0009831);; Cellular Component: membrane (GO:0016020);;	Expansin-A15 OS=Arabidopsis thaliana GN=EXPA15 PE=2 SV=2		hypothetical protein GLYMA_19G024200 [Glycine max]
Glyma.03G204500.Wm82.a2.v1	0.028715	0.199519	4.15997	2.80415	8.07e-12	4.3959	up	--	--		PREDICTED: uncharacterized protein LOC102660779 [Glycine max]
Glyma.02G286000.Wm82.a2.v1	3.78552	4.00515	0.659868	1.7534	0.00829558	-1.36837	down	Biological Process: activation of MAPKK activity (GO:0000186);; Molecular Function: protein serine/threonine kinase activity (GO:0004674);; Molecular Function: MAP kinase kinase kinase activity (GO:0004709);; Molecular Function: ATP binding (GO:0005524);; Cellular Component: plasma membrane (GO:0005886);; Biological Process: microtubule nucleation (GO:0007020);; Cellular Component: plasmodesma (G…	Probable receptor-like protein kinase At2g42960 OS=Arabidopsis thaliana GN=At2g42960 PE=3 SV=1		PREDICTED: probable receptor-like protein kinase At2g42960 isoform X1 [Glycine max]
Glyma.03G195200.Wm82.a2.v1	20.8737	20.3295	7.89599	8.94206	2.47e-07	-1.05348	down	Biological Process: maltose metabolic process (GO:0000023);; Biological Process: polysaccharide catabolic process (GO:0000272);; Molecular Function: GTPase activity (GO:0003924);; Molecular Function: structural molecule activity (GO:0005198);; Molecular Function: GTP binding (GO:0005525);; Biological Process: pentose-phosphate shunt (GO:0006098);; Biological Process: obsolete GTP catabolic proces…	Cell division protein FtsZ homolog 2-1, chloroplastic OS=Arabidopsis thaliana GN=FTSZ2-1 PE=1 SV=2		PREDICTED: cell division protein FtsZ homolog 2-1, chloroplastic [Glycine max]
Glyma.06G001700.Wm82.a2.v1	4.80136	3.97487	1.62576	1.65421	0.00408329	-1.13017	down	Molecular Function: binding (GO:0005488);; Cellular Component: nucleus (GO:0005634);; Biological Process: chromatin organization (GO:0006325);; Biological Process: chromatin silencing (GO:0006342);; Biological Process: regulation of transcription, DNA-templated (GO:0006355);; Biological Process: response to abiotic stimulus (GO:0009628);; Biological Process: gene silencing (GO:0016458);; Biologic…	Chromo domain-containing protein LHP1 OS=Arabidopsis thaliana GN=LHP1 PE=1 SV=2		uncharacterized protein LOC100807755 [Glycine max]
Glyma.01G215100.Wm82.a2.v1	4.50251	5.69518	11.8633	8.74056	2.08e-07	1.34874	up	Molecular Function: phospholipase D activity (GO:0004630);; Molecular Function: calcium ion binding (GO:0005509);; Cellular Component: membrane (GO:0016020);; Biological Process: lipid catabolic process (GO:0016042);; Biological Process: phosphatidylcholine metabolic process (GO:0046470);; Molecular Function: N-acylphosphatidylethanolamine-specific phospholipase D activity (GO:0070290);;	Phospholipase D beta 1 OS=Arabidopsis thaliana GN=PLDBETA1 PE=1 SV=4		PREDICTED: phospholipase D gamma 1 [Glycine max]
Glyma.13G328900.Wm82.a2.v1	3.6133	2.58389	0.078122	0.173242	3.98e-19	-3.95153	down	Biological Process: developmental process involved in reproduction (GO:0003006);; Cellular Component: nucleus (GO:0005634);; Cellular Component: microtubule (GO:0005874);; Cellular Component: plasma membrane (GO:0005886);; Biological Process: plant-type cell wall organization (GO:0009664);; Biological Process: multicellular organismal process (GO:0032501);; Biological Process: regulation of cell …	Interactor of constitutive active ROPs 3 OS=Arabidopsis thaliana GN=ICR3 PE=1 SV=1		PREDICTED: interactor of constitutive active ROPs 3-like [Glycine max]
Glyma.09G263400.Wm82.a2.v1	8.12588	8.69152	23.2921	18.2024	3.25e-09	1.54867	up	--	SPX domain-containing membrane protein At4g22990 OS=Arabidopsis thaliana GN=At4g22990 PE=2 SV=2		PREDICTED: SPX domain-containing membrane protein At4g22990-like isoform X1 [Glycine max]
Glyma.15G067100.Wm82.a2.v1	1.05337	1.20188	4.31437	4.0732	1.51e-07	2.0349	up	Molecular Function: structural molecule activity (GO:0005198);; Cellular Component: nucleus (GO:0005634);; Cellular Component: plasma membrane (GO:0005886);; Biological Process: N-terminal protein myristoylation (GO:0006499);; Biological Process: protein targeting to vacuole (GO:0006623);; Biological Process: response to osmotic stress (GO:0006970);; Biological Process: response to gibberellin (G…	Vesicle-associated protein 4-2 OS=Arabidopsis thaliana GN=PVA42 PE=1 SV=1		PREDICTED: vesicle-associated protein 4-2-like [Glycine max]
Glyma.03G147800.Wm82.a2.v1	0	0	4.29991	3.61058	1.15e-15	6.5191	up	Cellular Component: extracellular region (GO:0005576);; Cellular Component: cell wall (GO:0005618);; Biological Process: polyamine catabolic process (GO:0006598);; Cellular Component: chloroplast (GO:0009507);; Biological Process: systemic acquired resistance (GO:0009627);; Biological Process: lignan biosynthetic process (GO:0009807);; Biological Process: actin filament-based movement (GO:0030048…	Dirigent protein 7 OS=Arabidopsis thaliana GN=DIR7 PE=2 SV=1		PREDICTED: dirigent protein 22-like [Glycine max]
Glyma.19G236900.Wm82.a2.v1	0.647939	0.756023	0.07677	0.07066	0.00390961	-2.36241	down	Molecular Function: protein dimerization activity (GO:0046983);;	Transcription factor bHLH96 OS=Arabidopsis thaliana GN=BHLH96 PE=2 SV=1		hypothetical protein GLYMA_19G236900 [Glycine max]
Glyma.10G276000.Wm82.a2.v1	0.656734	0.574418	4.65635	5.80806	3.05e-16	3.15419	up	--	--		PREDICTED: uncharacterized protein LOC100775242 [Glycine max]
Glyma.04G025300.Wm82.a2.v1	2.7448	3.153	0.35501	0.769125	0.00210174	-1.93866	down	Molecular Function: calmodulin binding (GO:0005516);; Cellular Component: mitochondrion (GO:0005739);; Biological Process: auxin-activated signaling pathway (GO:0009734);;	Auxin-responsive protein SAUR50 OS=Arabidopsis thaliana GN=SAUR50 PE=1 SV=1		uncharacterized protein LOC100305700 [Glycine max]
Glyma.03G046000.Wm82.a2.v1	0	0	0.279533	0.498227	0.00126697	3.4656	up	Cellular Component: extracellular region (GO:0005576);; Cellular Component: cell wall (GO:0005618);; Biological Process: polyamine catabolic process (GO:0006598);; Biological Process: defense response (GO:0006952);; Cellular Component: chloroplast (GO:0009507);; Biological Process: systemic acquired resistance (GO:0009627);; Biological Process: lignan biosynthetic process (GO:0009807);; Biologica…	Dirigent protein 19 OS=Arabidopsis thaliana GN=DIR19 PE=2 SV=1		PREDICTED: dirigent protein 19-like [Glycine max]
Glyma.06G017900.Wm82.a2.v1	249.221	276.178	490.326	457.367	2.59e-10	1.12233	up	Biological Process: amino acid transmembrane transport (GO:0003333);; Molecular Function: catalase activity (GO:0004096);; Cellular Component: cell wall (GO:0005618);; Cellular Component: mitochondrion (GO:0005739);; Cellular Component: vacuole (GO:0005773);; Cellular Component: plasma membrane (GO:0005886);; Biological Process: cellular response to nitrogen starvation (GO:0006995);; Biological P…	Catalase-4 OS=Glycine max GN=CAT4 PE=2 SV=1		catalase [Glycine max]
Glyma.02G083600.Wm82.a2.v1	0	0	3.153	9.75118	1.29e-07	4.98852	up	--	--		hypothetical protein GLYMA_02G083600 [Glycine max]
Glyma.17G242900.Wm82.a2.v1	0.031644	0.163856	10.7821	8.13842	1.48e-42	6.30996	up	Cellular Component: nucleus (GO:0005634);; Biological Process: lipid metabolic process (GO:0006629);; Molecular Function: phosphatidate phosphatase activity (GO:0008195);; Cellular Component: membrane (GO:0016020);; Biological Process: cellular response to phosphate starvation (GO:0016036);; Cellular Component: apoplast (GO:0048046);;	Phosphatidate phosphatase PAH2 OS=Arabidopsis thaliana GN=PAH2 PE=1 SV=1		PREDICTED: phosphatidate phosphatase PAH2-like isoform X1 [Glycine max]
Glyma.02G264600.Wm82.a2.v1	4.1045	5.98088	1.42128	1.35712	0.000240543	-1.56829	down	Cellular Component: cytoplasm (GO:0005737);; Biological Process: phenylpropanoid biosynthetic process (GO:0009699);; Biological Process: cellular component organization (GO:0016043);; Molecular Function: N-acyltransferase activity (GO:0016410);; Molecular Function: O-acetyltransferase activity (GO:0016413);; Molecular Function: transferase activity, transferring acyl groups other than amino-acyl …	Omega-hydroxypalmitate O-feruloyl transferase OS=Arabidopsis thaliana GN=HHT1 PE=1 SV=1		PREDICTED: taxadien-5-alpha-ol O-acetyltransferase-like [Glycine max]
Glyma.07G109600.Wm82.a2.v1	24.6055	32.1963	2.52557	6.44131	8.78e-08	-2.28694	down	--	Squamosa promoter-binding-like protein 8 OS=Arabidopsis thaliana GN=SPL8 PE=1 SV=2		PREDICTED: squamosa promoter-binding-like protein 8 [Glycine max]
Glyma.07G186700.Wm82.a2.v1	3.42448	2.31711	0.064248	0.2042	2.25e-11	-3.78193	down	--	Kinesin-like protein KIN-14C OS=Arabidopsis thaliana GN=KIN14C PE=2 SV=1		hypothetical protein GLYMA_07G186700 [Glycine max]
Glyma.12G011600.Wm82.a2.v1	12.7026	14.6098	1.84605	3.67833	1.79e-07	-2.07139	down	--	Protein IQ-DOMAIN 14 OS=Arabidopsis thaliana GN=IQD14 PE=1 SV=1		PREDICTED: protein IQ-DOMAIN 14 [Glycine max]
Glyma.16G062600.Wm82.a2.v1	1.92071	3.02882	6.91734	6.55494	6.61e-06	1.61101	up	Biological Process: amino acid transmembrane transport (GO:0003333);; Cellular Component: plasma membrane (GO:0005886);; Biological Process: N-terminal protein myristoylation (GO:0006499);; Biological Process: protein targeting to membrane (GO:0006612);; Biological Process: nucleotide transport (GO:0006862);; Biological Process: ER to Golgi vesicle-mediated transport (GO:0006888);; Biological Pro…	Lysine histidine transporter 1 OS=Arabidopsis thaliana GN=LHT1 PE=1 SV=1		PREDICTED: lysine histidine transporter 1 isoform X2 [Glycine max]
Glyma.16G141000.Wm82.a2.v1	1.74121	1.60327	0.128733	0.470708	0.00804449	-1.96148	down	Molecular Function: sugar:proton symporter activity (GO:0005351);; Cellular Component: vacuolar membrane (GO:0005774);; Cellular Component: plasma membrane (GO:0005886);; Biological Process: tryptophan catabolic process (GO:0006569);; Biological Process: oligopeptide transport (GO:0006857);; Biological Process: indoleacetic acid biosynthetic process (GO:0009684);; Biological Process: cellular pro…	Probable polyol transporter 3 OS=Arabidopsis thaliana GN=PLT3 PE=3 SV=1		PREDICTED: probable polyol transporter 3 [Glycine max]
Glyma.09G053700.Wm82.a2.v1	0.993854	2.18885	8.75502	8.81853	2.62e-10	2.52652	up	--	Probable E3 ubiquitin-protein ligase XBOS32 OS=Oryza sativa subsp. japonica GN=XBOS32 PE=2 SV=2		PREDICTED: uncharacterized protein LOC100808896 isoform X1 [Glycine max]
Glyma.08G137400.Wm82.a2.v1	0.011105	0.041834	0.717098	0.336505	0.00753611	2.80291	up	--	--		hypothetical protein GLYMA_08G137400 [Glycine max]
Glyma.06G151500.Wm82.a2.v1	3.03621	3.42921	1.06209	1.46723	0.00230415	-1.2863	down	--	Probable Histone-lysine N-methyltransferase ATXR5 OS=Ricinus communis GN=ATXR5 PE=1 SV=1		PREDICTED: probable Histone-lysine N-methyltransferase ATXR5 [Glycine max]
Glyma.13G031600.Wm82.a2.v1	0.011186	0.065289	0.820299	0.666059	5.4e-06	3.54913	up	Cellular Component: integral component of plasma membrane (GO:0005887);; Biological Process: protein targeting to membrane (GO:0006612);; Biological Process: water transport (GO:0006833);; Biological Process: response to nematode (GO:0009624);; Biological Process: response to salt stress (GO:0009651);; Biological Process: response to fructose (GO:0009750);; Biological Process: positive regulation…	Amino acid permease 2 OS=Arabidopsis thaliana GN=AAP2 PE=1 SV=1		PREDICTED: amino acid permease 3 [Glycine max]
Glyma.02G269300.Wm82.a2.v1	2.18005	1.76129	0.351077	0.679876	0.00523033	-1.56028	down	Cellular Component: cytoplasm (GO:0005737);; Cellular Component: plasma membrane (GO:0005886);; Cellular Component: plasmodesma (GO:0009506);; Cellular Component: chloroplast (GO:0009507);; Biological Process: determination of bilateral symmetry (GO:0009855);; Biological Process: polarity specification of adaxial/abaxial axis (GO:0009944);; Biological Process: meristem initiation (GO:0010014);; B…	Nucleobase-ascorbate transporter 1 OS=Arabidopsis thaliana GN=NAT1 PE=2 SV=1		PREDICTED: nucleobase-ascorbate transporter 1-like isoform X2 [Glycine max]
Glyma.19G138000.Wm82.a2.v1	2.69721	3.82517	0.883838	0.951255	0.00332957	-1.2215	down	Molecular Function: DNA binding (GO:0003677);; Molecular Function: transcription factor activity, sequence-specific DNA binding (GO:0003700);; Cellular Component: nucleus (GO:0005634);; Biological Process: regulation of transcription, DNA-templated (GO:0006355);; Molecular Function: 2-alkenal reductase [NAD(P)] activity (GO:0032440);; Biological Process: oxidation-reduction process (GO:0055114);;	AP2-like ethylene-responsive transcription factor At2g41710 OS=Arabidopsis thaliana GN=At2g41710 PE=2 SV=2		PREDICTED: AP2-like ethylene-responsive transcription factor At2g41710 isoform X1 [Glycine max]
Glyma.09G092100.Wm82.a2.v1	0.402324	0.255413	2.5697	1.04741	4.53e-05	2.43513	up	--	--		PREDICTED: uncharacterized protein LOC100794542 [Glycine max]
Glyma.04G037000.Wm82.a2.v1	17.0869	14.2248	4.93724	5.79311	1.46e-06	-1.2979	down	Molecular Function: uroporphyrinogen-III synthase activity (GO:0004852);; Biological Process: porphyrin-containing compound biosynthetic process (GO:0006779);; Biological Process: uroporphyrinogen III biosynthetic process (GO:0006780);; Cellular Component: chloroplast (GO:0009507);; Cellular Component: plastid (GO:0009536);; Biological Process: single-organism metabolic process (GO:0044710);;	Uroporphyrinogen-III synthase, chloroplastic OS=Arabidopsis thaliana GN=UROS PE=2 SV=2		PREDICTED: uroporphyrinogen-III synthase, chloroplastic-like isoform X1 [Glycine max]
Glyma.15G176000.Wm82.a2.v1	3.69358	1.92242	7.76865	7.11856	0.000708156	1.53498	up	Biological Process: cell fate specification (GO:0001708);; Molecular Function: DNA binding (GO:0003677);; Molecular Function: chromatin binding (GO:0003682);; Molecular Function: transcription factor activity, sequence-specific DNA binding (GO:0003700);; Molecular Function: acid phosphatase activity (GO:0003993);; Molecular Function: protein serine/threonine phosphatase activity (GO:0004722);; Mo…	Anthocyanin regulatory C1 protein OS=Zea mays GN=C1 PE=2 SV=1		hypothetical protein GLYMA_15G176000 [Glycine max]
Glyma.09G199700.Wm82.a2.v1	3.48764	4.67437	1.05066	1.34337	3.46e-05	-1.49999	down	Cellular Component: ubiquitin ligase complex (GO:0000151);; Molecular Function: protein tyrosine kinase activity (GO:0004713);; Molecular Function: ubiquitin-protein transferase activity (GO:0004842);; Molecular Function: ATP binding (GO:0005524);; Cellular Component: nucleus (GO:0005634);; Biological Process: protein phosphorylation (GO:0006468);; Biological Process: protein ubiquitination (GO:0…	Putative U-box domain-containing protein 50 OS=Arabidopsis thaliana GN=PUB50 PE=3 SV=1		PREDICTED: putative U-box domain-containing protein 50 isoform X1 [Glycine max]
Glyma.07G047500.Wm82.a2.v1	8.76606	8.81465	15.8951	21.4275	1.79e-07	1.29119	up	--	Probable inactive purple acid phosphatase 29 OS=Arabidopsis thaliana GN=PAP29 PE=2 SV=1		PREDICTED: probable inactive purple acid phosphatase 29 [Glycine max]
Glyma.13G361300.Wm82.a2.v1	7.74393	4.91656	0.555082	0.978868	4.36e-08	-2.64059	down	Biological Process: detoxification of cadmium ion (GO:0071585);;	--		Auxin-responsive protein IAA17 [Glycine soja]
Glyma.01G213600.Wm82.a2.v1	4.32217	4.39172	0.823277	1.34712	0.000145625	-1.87435	down	Biological Process: response to molecule of bacterial origin (GO:0002237);; Molecular Function: protein serine/threonine kinase activity (GO:0004674);; Molecular Function: ATP binding (GO:0005524);; Cellular Component: plasma membrane (GO:0005886);; Biological Process: protein phosphorylation (GO:0006468);; Biological Process: transmembrane receptor protein tyrosine kinase signaling pathway (GO:0…	Probable LRR receptor-like serine/threonine-protein kinase At1g12460 OS=Arabidopsis thaliana GN=At1g12460 PE=2 SV=1		PREDICTED: probable LRR receptor-like serine/threonine-protein kinase At1g12460 isoform X1 [Glycine max]
[truncated: 6,486 more rows]
